# Supplementary material for: Kidney disease screening at ART initiation among adults with HIV in Uganda: A missed priority for a high-risk population
Source: PLOS Glob Public Health. 2026 Feb 2;6(2):e0005106. doi: 10.1371/journal.pgph.0005106 (PMC12863478; doi:10.1371/journal.pgph.0005106)
Supplement: S1 Data — (CSV) [file pgph.0005106.s002.csv]

Patient ID	district	Date of Birth	Marital status	Religion	Education	Occupation	Sex	Basline regimen	Age at ART initiation	site	ART start yr	Creatinine 1	Cr_ 1 date	Creatinine 2	Cr_2 date	Creatinine 3	Cre_3 date	Height at Baseline	weight at baseline	bas VL	cur_VL	CD4 at Baseline	Exposure_period	HTN	DM	TB	CCM	anycancer	HEPB	smoking	alcohol	eGFR baseline	Baseline TDF	kidney_screened_within3mths	kidney_screened_within4_12mths	kidney_screened_withinyear
1.00	Masaka	1/1/1985			Secondary	Business	Male	TDF+3TC+DTG	37	Masaka	2017							161	46.5		288	298	DTG era	No	No	No	No	No	0	No	No			No	No	No
2.00	LWENGO	1/1/2003					Female	TDF+3TC+DTG	20	Masaka	2017							142.5	73			280	DTG era	No	No	No	No	No	0	No	No			No	No	No
3.00	LYANTONDE	1/1/2002					Female	TDF+3TC+DTG	22	Masaka	2017							162	68			601	DTG era	No	No	No	No	No	0	No	No			No	No	No
4.00	Kalangala	1/1/1973			Primary		Male	TDF+3TC+EFV	42	Masaka	2017							153	48			849	Test and treat era	No	No	Yes	No	No	0	No	No			No	No	No
5.00	Masaka	1/1/1993					Female	TDF+3TC+EFV	22	Masaka	2017					0.16	10/7/2015		55				Test and treat era	No	No	No	No	No	0	No	No			No	Yes	Yes
6.00	Masaka	1/1/1993			Primary	House wife	Female	TDF+3TC+EFV	23	Masaka	2017							140	49		212	331	Test and treat era	No	No	No	No	No	0	No	No			No	No	No
7.00	LWENGO	1/1/1986			Secondary	Unemployed	Female	TDF+3TC+EFV	30	Masaka	2017							153			1216	87	Test and treat era	No	No	No	No	No	0	No	No			No	No	No
8.00	MASAKA	1/1/1991			Primary	Business	Female	TDF+3TC+EFV	27	Masaka	2017			0.4	6/11/2018			166	52		50	223	Test and treat era	No	No	No	No	No	0	No	No			Yes	No	Yes
9.00	Masaka	1/1/1993			Secondary	Unemployed	Female	TDF+3TC+EFV	26	Masaka	2017							158	82			490	Covid-19 era	No	No	No	No	No	0	No	No			No	No	No
10.00	SEMBABULE	1/1/1985			None	Unemployed	Female	TDF+3TC+EFV	30	Masaka	2017							156	56			140	Test and treat era	No	No	Yes	No	No	0	No	No			No	No	No
11.00	Lwengo	1/1/1995			Secondary	Farmer	Female	TDF+3TC+EFV	22	Masaka	2017								57				Test and treat era	No	No	No	No	No	0	No	No			No	No	No
12.00	Bukomansimbi	1/1/1974			Primary	Business	Male	TDF+3TC+EFV	42	Masaka	2017							171			70		Test and treat era	No	No	Yes	Yes	No	0	No	No			No	No	No
13.00	Kyakwanzi	1/1/1987			Secondary	Business	Male	TDF+3TC+DTG	32	Masaka	2017							168	60			146	Covid-19 era	No	No	No	No	No	0	No	No			No	No	No
14.00	Bukomasimbi	1/1/1984			None	Business	Female	TDF+3TC+DTG	39	Masaka	2017							178	58			129	DTG era	No	No	No	No	No	0	No	No			No	No	No
15.00	Masaka City	1/1/1990					Male	TDF+3TC+DTG	34	Masaka	2017							169			92		DTG era	No	No	No	No	No	0	No	No			No	No	No
16.00	Masaka	1/1/1987			Secondary	Business	Male	TDF+3TC+EFV	28	Masaka	2017	0.92	8/13/2015					157	48		30600	433	Test and treat era	No	No	No	No	No	0	No	No			No	No	No
17.00	LWENGO	1/1/1993			Secondary		Female	TDF+3TC+EFV	23	Masaka	2017							165			50	400	Test and treat era	No	No	No	No	No	0	No	No			No	No	No
18.00	Masaka	1/1/1983			Primary	Unemployed	Male	TDF+3TC+EFV	34	Masaka	2017			0.2	8/17/2017			170	50		30	160	Test and treat era	No	No	No	No	No	0	No	No			Yes	No	Yes
19.00	Masaka	1/1/1971			Secondary	Business	Female	ABC+3TC+DTG	49	Masaka	2017							152			50		Covid-19 era	Yes	No	No	No	No	0	No	No			No	No	No
20.00	Masaka	1/1/1997			Secondary	Business	Female	AZT+3TC+DTG	21	Masaka	2017										4960	444	Test and treat era	No	No	No	No	No	0	No	No			No	No	No
21.00	MASAKA CITY	1/1/1962			Primary		Female	TDF+3TC+DTG	60	Masaka	2017							154.8	42		52	175	DTG era	No	No	No	No	No	0	No	No			No	No	No
22.00	Masaka	1/1/1992				Business	Male	TDF+3TC+DTG	31	Masaka	2017							158	67			770	DTG era	No	No	No	No	No	0	No	No			No	No	No
23.00	LWENGO	1/1/1980			None	Others	Male	TDF+3TC+EFV	35	Masaka	2017			0.98	9/16/2015			159	48		30	247	Test and treat era	No	No	No	No	No	0	No	No			Yes	No	Yes
24.00	MASAKA	1/1/1990			Primary	Farmer	Female	TDF+3TC+EFV	26	Masaka	2017								47			252	Test and treat era	No	No	No	No	No	0	No	No			No	No	No
25.00	MASAKA	1/1/1987			Secondary	Farmer	Male	TDF+3TC+EFV	30	Masaka	2017							165	58		52	428	Test and treat era	No	No	No	No	No	0	No	No			No	No	No
26.00	MASAKA	1/1/1986			Primary	Business	Male	TDF+3TC+EFV	32	Masaka	2017							157.8	62		30		Test and treat era	No	No	No	No	No	0	No	No			No	No	No
27.00	Bukomansimbi	1/1/1983			Primary	Farmer	Female	TDF+3TC+EFV	33	Masaka	2017							151			83	1408	Test and treat era	No	No	No	No	No	0	No	No			No	No	No
28.00	Masaka	1/1/1967			Primary	Others	Male	TDF+3TC+DTG	53	Masaka	2017							175			20		Covid-19 era	No	No	No	No	No	0	No	No			No	No	No
29.00	BUKOMANSIMBI	1/1/1987			Secondary	Business	Male	TDF+3TC+EFV	28	Masaka	2017							160	55			327	Test and treat era	No	No	No	No	No	0	No	No			No	No	No
30.00	MASAKA	1/1/1989			Secondary	Others	Male	TDF+3TC+EFV	27	Masaka	2017							164	50				Test and treat era	No	No	No	No	No	0	No	No			No	No	No
31.00	Masaka	1/1/1980			Secondary	Business	Female	TDF+3TC+EFV	37	Masaka	2017							157	56			27	Test and treat era	No	No	No	No	No	0	No	No			No	No	No
32.00	Kalangala	1/1/1984			Primary	Business	Male	TDF+3TC+DTG	35	Masaka	2017												Covid-19 era	No	No	No	Yes	No	0	No	No			No	No	No
33.00	Lwengo	1/1/1990					Female	TDF+3TC+DTG	30	Masaka	2017							157			50	324	Covid-19 era	No	No	No	No	No	0	No	No			No	No	No
34.00	MASAKA	1/1/1991			Primary	Business	Female	TDF+3TC+EFV	24	Masaka	2017			0.8	11/17/2015			157	52			607	Test and treat era	No	No	No	No	No	0	No	No			Yes	No	Yes
35.00	Masaka	1/1/1996			Secondary	Unemployed	Female	TDF+3TC+EFV	20	Masaka	2017							150	50		40	488	Test and treat era	No	No	No	No	No	0	No	No			No	No	No
36.00	Masaka	1/1/1996			Secondary	House wife	Female	TDF+3TC+EFV	21	Masaka	2017												Test and treat era	No	No	No	No	No	0	No	No			No	No	No
37.00	Masaka	1/1/1995			Primary	Business	Female	TDF+3TC+EFV	23	Masaka	2017							162			103021	248	Test and treat era	No	No	No	No	No	0	No	No			No	No	No
38.00	Masaka	1/1/1991			Primary	Unemployed	Female	TDF+3TC+DTG	30	Masaka	2017								56		1810	860	Covid-19 era	No	No	No	No	No	0	No	No			No	No	No
39.00	Masaka	1/1/1986			Primary		Female	TDF+3TC+EFV	33	Masaka	2017												Covid-19 era	No	No	No	No	No	0	No	No			No	No	No
40.00	Masaka	1/1/1997			Primary	Farmer	Female	TDF+3TC+EFV	18	Masaka	2017							160			50		Test and treat era	No	No	No	No	No	0	No	No			No	No	No
41.00	Masaka	1/1/1988					Male	TDF+3TC+EFV	27	Masaka	2017							164	55		50	616	Test and treat era	No	No	No	No	No	0	No	No			No	No	No
42.00	BUKOMANSIMBI	1/1/1985			Primary	Farmer	Female	TDF+3TC+EFV	32	Masaka	2017			1.1	1/12/2017			157.5	54				Test and treat era	No	No	No	No	No	0	No	No			Yes	No	Yes
43.00	Masaka	1/1/2000			Primary		Female	TDF+3TC+EFV	18	Masaka	2017							150.2	51		50		Test and treat era	No	No	No	No	No	0	No	No			No	No	No
44.00	KALANGALA	1/1/1976			Primary	House wife	Female	TDF+3TC+EFV	43	Masaka	2017							163.2	80				Covid-19 era	No	No	No	No	No	0	No	No			No	No	No
45.00	Masaka	1/1/1978			Primary	Business	Female	TDF+3TC+DTG	42	Masaka	2017								44			127	Covid-19 era	No	No	Yes	No	No	0	No	No			No	No	No
46.00	LWENGO	1/1/1996				Unemployed	Female	TDF+3TC+DTG	27	Masaka	2017							159	68			584	DTG era	No	No	No	No	No	0	No	No			No	No	No
47.00	Masaka	1/1/1993			Primary	Unemployed	Female	TDF+3TC+EFV	22	Masaka	2017							158.6	59				Test and treat era	No	No	No	No	No	0	No	No			No	No	No
48.00	MASAKA	1/1/1977			Primary	Farmer	Male	TDF+3TC+EFV	39	Masaka	2017							167	45		50	27	Test and treat era	Yes	No	No	No	No	0	No	No			No	No	No
49.00	MASAKA	1/1/1979			None	Farmer	Male	TDF+3TC+EFV	38	Masaka	2017								61				Test and treat era	No	No	No	No	No	0	No	No			No	No	No
50.00	Masaka	1/1/1992			Primary	Others	Male	TDF+3TC+DTG	27	Masaka	2017							167	57		207	204	Covid-19 era	No	No	No	No	No	0	No	No			No	No	No
51.00	Bukomasimbi	1/1/1988					Female	TDF+3TC+DTG	32	Masaka	2017							154	49			227	Covid-19 era	No	No	No	No	No	0	No	No			No	No	No
52.00	Masaka	1/1/1981			None	Others	Female	TDF+3TC+DTG	40	Masaka	2017							158	50			37	Covid-19 era	No	No	No	No	No	0	No	No			No	No	No
53.00	MASAKA CITY	1/1/1993					Female	TDF+3TC+DTG	30	Masaka	2017							142	34		20	21	DTG era	No	No	No	No	No	0	No	No			No	No	No
54.00	Mpigi	1/1/2000				House wife	Female	TDF+3TC+DTG	24	Masaka	2017							153	65			443	DTG era	No	No	No	No	No	0	No	No			No	No	No
55.00	Masaka	9/25/1994			Secondary	Business	Female	TDF+3TC+EFV	21	Masaka	2017								70			370	Test and treat era	No	No	No	No	No	0	No	No			No	No	No
56.00	Masaka	1/1/1993			Primary	House wife	Female	TDF+3TC+EFV	24	Masaka	2017							163	78			441	Test and treat era	No	No	No	No	No	0	No	No			No	No	No
57.00	Masaka	1/1/1984			Secondary		Male	TDF+3TC+EFV	34	Masaka	2017							164.3	63		10200	222	Test and treat era	Yes	No	No	No	No	0	No	No			No	No	No
58.00	Masaka	1/1/1993			Primary		Female	TDF+3TC+EFV	25	Masaka	2017							150.2					Test and treat era	No	No	No	No	No	0	No	No			No	No	No
59.00	Ssembabuli	1/1/2000					Female	TDF+3TC+EFV	19	Masaka	2017							151					Covid-19 era	No	No	No	No	No	0	No	No			No	No	No
60.00	Masaka	1/1/2002			Secondary	Business	Female	TDF+3TC+DTG	19	Masaka	2017							157	54		76		Covid-19 era	No	No	No	No	No	0	No	No			No	No	No
61.00	MASAKA CITY	1/1/2005					Female	TDF+3TC+DTG	18	Masaka	2017							146	60			1544	DTG era	No	No	No	No	No	0	No	No			No	No	No
62.00	Lwengo	1/1/2001				Unemployed	Female	TDF+3TC+DTG	19	Masaka	2017							160					Covid-19 era	No	No	No	No	No	0	No	No			No	No	No
63.00	Masaka	1/1/1985			Primary	Business	Female	TDF+3TC+EFV	30	Masaka	2017							169			50	44	Test and treat era	No	No	No	No	No	0	No	No			No	No	No
64.00	Masaka	1/1/1968			None		Male	TDF+3TC+EFV	48	Masaka	2017							164.6	50			114	Test and treat era	Yes	No	No	No	No	0	No	No			No	No	No
65.00	MASAKA	1/1/1973			Secondary	Farmer	Male	TDF+3TC+EFV	45	Masaka	2017	0.8	4/24/2018	0.8	4/24/2018				60		3080000	108	Test and treat era	No	No	Yes	No	No	0	No	No			Yes	No	Yes
66.00	Masaka	1/1/1981			Primary	Business	Female	TDF+3TC+EFV	36	Masaka	2017							154					Test and treat era	No	No	No	No	No	0	No	No			No	No	No
67.00	Masaka	1/1/1989			Tertiary	Civil servant	Female	TDF+3TC+EFV	26	Masaka	2017							153	45		50	430	Test and treat era	No	No	No	No	No	0	No	No			No	No	No
68.00	Masaka	1/1/1980			Secondary	Farmer	Female	TDF+3TC+EFV	36	Masaka	2017							160	70		50	270	Test and treat era	No	No	No	No	No	0	No	No			No	No	No
69.00	Masaka	1/1/1973			Primary	Business	Female	TDF+3TC+EFV	44	Masaka	2017			1.1	7/20/2017			168	97				Test and treat era	No	No	No	No	No	0	No	No			Yes	No	Yes
70.00	Masaka	1/1/1958			Secondary	Civil servant	Male	TDF+3TC+EFV	60	Masaka	2017			1.2	5/17/2018			158	58			625	Test and treat era	Yes	No	No	No	No	0	No	No			Yes	No	Yes
71.00	lwengo	1/1/1991			Primary	House wife	Female	TDF+3TC+EFV	28	Masaka	2017												Covid-19 era	No	No	No	No	No	0	No	No			No	No	No
72.00	Masaka city	1/1/1991			Primary	Others	Female	TDF+3TC+DTG	27	Masaka	2017							168			50		Test and treat era	No	No	No	No	No	0	No	No			No	No	No
73.00	Masaka city	1/1/2004			Secondary	Others	Female	TDF+3TC+DTG	18	Masaka	2017							165	53			275	DTG era	No	No	No	No	No	0	No	No			No	No	No
74.00	Masaka	1/1/2005				Business	Female	TDF+3TC+DTG	19	Masaka	2017							153	60				DTG era	No	No	No	No	No	0	No	No			No	No	No
75.00	Masaka	3/5/1995			Secondary	Student	Female	TDF+3TC+EFV	20	Masaka	2017								60				Test and treat era	No	No	No	No	No	0	No	No			No	No	No
76.00	Lwengo	1/1/1986			None		Female	TDF+3TC+EFV	30	Masaka	2017							147	55		50		Test and treat era	No	No	No	No	No	0	No	No			No	No	No
77.00	MASAKA	1/1/1999			Primary	House wife	Female	TDF+3TC+EFV	19	Masaka	2017			0.6	6/11/2018			152	55				Test and treat era	No	No	No	No	No	0	No	No			Yes	No	Yes
78.00	Masaka	1/1/1981			Secondary	Others	Male	TDF+3TC+EFV	37	Masaka	2017							171			839		Test and treat era	No	No	No	No	No	0	No	No			No	No	No
79.00	BUKOMANSIMBI	1/1/1976			Secondary	Unemployed	Female	TDF+3TC+EFV	40	Masaka	2017							162.7	50				Test and treat era	No	No	No	No	No	0	No	No			No	No	No
80.00	Masaka	1/1/1980			Primary	Others	Male	TDF+3TC+EFV	37	Masaka	2017							172	65		57		Test and treat era	No	No	No	No	No	0	No	No			No	No	No
81.00	Lwengo	1/1/1978			Primary		Male	TDF+3TC+EFV	40	Masaka	2017							168.2	61		50		Test and treat era	No	No	No	No	No	0	No	No			No	No	No
82.00	Masaka	1/1/1977			Secondary	Farmer	Male	TDF+3TC+EFV	38	Masaka	2017							163			30		Test and treat era	Yes	No	No	No	No	0	No	No			No	No	No
83.00	Masaka	1/1/1991			Secondary	Business	Female	TDF+3TC+DTG	29	Masaka	2017											720	Covid-19 era	No	No	No	No	No	0	No	No			No	No	No
84.00	Masaka	1/1/1981				Business	Male	TDF+3TC+DTG	42	Masaka	2017							157	45			3	DTG era	No	No	Yes	No	No	0	No	No			No	No	No
85.00	Masaka	1/1/1989			Primary	Business	Male	TDF+3TC+EFV	26	Masaka	2017							161	53		71	249	Test and treat era	No	No	No	No	No	0	No	No			No	No	No
86.00	Masaka	1/1/1990			Primary	Others	Female	TDF+3TC+EFV	25	Masaka	2017			0.59	8/13/2015			154	58		50	472	Test and treat era	No	No	No	No	No	0	No	No			Yes	No	Yes
87.00	Masaka	1/1/1974			Secondary		Male	TDF+3TC+DTG	45	Masaka	2017							166	56		2210		Covid-19 era	No	No	No	No	No	0	No	No			No	No	No
88.00	Sembabule	1/1/1994			Primary	Farmer	Female	TDF+3TC+EFV	22	Masaka	2017							159			62		Test and treat era	No	No	No	No	No	0	No	No			No	No	No
89.00	Masaka	1/1/1977			Primary	Others	Male	TDF+3TC+DTG	42	Masaka	2017							177					Covid-19 era	No	No	No	No	Yes	0	No	No			No	No	No
90.00	Masaka	1/1/1995				Business	Female	TDF+3TC+DTG	28	Masaka	2017							159	50		124		DTG era	No	No	No	No	No	0	No	No			No	No	No
91.00	Bukomasimbi	1/1/1995			Secondary	Business	Female	TDF+3TC+EFV	20	Masaka	2017			0.23	9/16/2015			155.5	60			588	Test and treat era	No	No	No	No	No	0	No	No			Yes	No	Yes
92.00	Bukomansimbi	1/1/1964			Primary	Farmer	Male	TDF+3TC+EFV	51	Masaka	2017							163			883		Test and treat era	No	No	No	No	No	0	No	No			No	No	No
93.00	KALUNGU	1/1/1989			Primary	Business	Male	TDF+3TC+EFV	28	Masaka	2017							166	52			301	Test and treat era	No	No	No	No	No	0	No	No			No	No	No
94.00	Masaka	1/1/1993			Primary		Female	TDF+3TC+EFV	26	Masaka	2017							156.4	40				Covid-19 era	No	No	No	No	No	0	No	No			No	No	No
95.00	Masaka	1/1/1996			Primary	Business	Female	TDF+3TC+DTG	24	Masaka	2017							158	70			908	Covid-19 era	No	No	No	No	No	0	No	No			No	No	No
96.00	Masaka	1/1/2001			Primary	Unemployed	Female	TDF+3TC+DTG	20	Masaka	2017							163			407000		Covid-19 era	No	No	No	No	No	0	No	No			No	No	No
97.00	Bukomasimbi	1/1/1989			Primary	Farmer	Male	TDF+3TC+EFV	26	Masaka	2017							166.3				420	Test and treat era	No	No	No	No	No	0	No	No			No	No	No
98.00	MASAKA	1/1/1981			Primary	Others	Female	TDF+3TC+EFV	35	Masaka	2017							158.1	57		30	390	Test and treat era	No	No	No	No	No	0	No	No			No	No	No
99.00	MASAKA	1/1/1991			Secondary		Female	TDF+3TC+EFV	26	Masaka	2017							160.5	51		50	360	Test and treat era	No	No	No	No	No	0	No	No			No	No	No
100.00	Lwengo	1/1/1974			Primary		Female	TDF+3TC+EFV	43	Masaka	2017							161			68		Test and treat era	No	No	No	No	No	0	No	No			No	No	No
101.00	Mukono	1/1/1991				Others	Male	TDF+3TC+DTG	29	Masaka	2017							166.6	55.5			90	Covid-19 era	No	No	No	No	No	0	No	No			No	No	No
102.00	Masaka	1/1/1992			Secondary	Others	Female	TDF+3TC+EFV	23	Masaka	2017							166.4	53		20	440	Test and treat era	No	No	No	No	No	0	No	No			No	No	No
103.00	KALUNGU	1/1/1985			Primary	Others	Male	TDF+3TC+NVP	30	Masaka	2017			0.97	11/17/2015			158.7	40		25	70	Test and treat era	No	No	Yes	No	No	0	No	No			Yes	No	Yes
104.00	Lwengo	1/1/1970			Primary	Farmer	Male	TDF+3TC+EFV	47	Masaka	2017							170	65		50		Test and treat era	No	No	No	No	No	0	No	No			No	No	No
105.00	Masaka	1/1/1981			Primary	Business	Female	TDF+3TC+EFV	38	Masaka	2017								66			200	Covid-19 era	No	No	No	No	No	0	No	No			No	No	No
106.00	Masaka	1/1/1984			Secondary		Female	TDF+3TC+EFV	31	Masaka	2017							171	60		50	311	Test and treat era	No	No	No	No	No	0	No	No			No	No	No
107.00	Masaka	1/1/1977			Primary	Business	Female	TDF+3TC+EFV	42	Masaka	2017												Covid-19 era	No	No	No	No	No	0	No	No			No	No	No
108.00	MASAKA	1/1/1996			Primary	House wife	Female	TDF+3TC+EFV	19	Masaka	2017								50				Test and treat era	No	No	No	No	No	0	No	No			No	No	No
109.00	Masaka	1/1/1968			Secondary	Business	Male	AZT+3TC+EFV	49	Masaka	2017										50		Test and treat era	No	No	No	No	No	0	No	No			No	No	No
110.00	MASAKA	1/1/1963			Primary	Farmer	Male	TDF+3TC+DTG	56	Masaka	2017							157.5	45		30		Covid-19 era	No	No	No	No	No	0	No	No			No	No	No
111.00	Masaka-City	1/1/2004				Others	Female	TDF+3TC+DTG	19	Masaka	2017							157	62			553	DTG era	No	No	No	No	No	0	No	No			No	No	No
112.00	Masaka City	1/1/2000			None	Business	Female	TDF+3TC+DTG	24	Masaka	2017							155	64		30	359	DTG era	No	No	No	No	No	0	No	No			No	No	No
113.00	LWENGO	1/1/1974					Female	TDF+3TC+DTG	41	Masaka	2017							162					Test and treat era	No	No	No	No	No	0	No	No			No	No	No
114.00	Masaka	1/1/1983			Primary	Unemployed	Female	TDF+3TC+EFV	32	Masaka	2017							164	41			264	Test and treat era	No	No	No	No	No	0	No	No			No	No	No
115.00	Lwengo	1/1/1987					Female	TDF+3TC+EFV	29	Masaka	2017							145	48			545	Test and treat era	No	No	No	No	No	0	No	No			No	No	No
116.00	MASAKA	1/1/1969			Primary	Farmer	Male	TDF+3TC+EFV	48	Masaka	2017							166	58				Test and treat era	No	No	No	No	No	0	No	No			No	No	No
117.00	Bukomansimbi	1/1/1995			Secondary	House wife	Female	TDF+3TC+EFV	23	Masaka	2017							160	67		50	534	Test and treat era	No	No	No	No	No	0	No	No			No	No	No
118.00	Masaka	1/1/1970			Primary	Civil servant	Male	TDF+3TC+DTG	49	Masaka	2017							164.5	51			382	Covid-19 era	No	No	No	No	No	0	No	No			No	No	No
119.00	Masaka	1/1/1982			Primary		Male	TDF+3TC+DTG	38	Masaka	2017							174	67		50	84	Covid-19 era	No	No	Yes	Yes	No	0	No	No			No	No	No
120.00	Masaka	1/1/1982			Tertiary	Business	Male	TDF+3TC+DTG	39	Masaka	2017							154	60		59	82	Covid-19 era	No	No	Yes	Yes	No	0	No	No			No	No	No
121.00	Masaka City	1/1/2003			None	Others	Female	TDF+3TC+DTG	21	Masaka	2017							144	63			827	DTG era	No	No	No	No	No	0	No	No			No	No	No
122.00	Bukomansimbi	1/1/1986			Primary	Business	Female	TDF+3TC+EFV	29	Masaka	2017							159			124	492	Test and treat era	No	No	No	No	No	0	No	No			No	No	No
123.00	Masaka	1/1/1991					Female	TDF+3TC+EFV	25	Masaka	2017							144	69		50	611	Test and treat era	No	No	No	No	No	0	No	No			No	No	No
124.00	Masaka	1/1/1988			Tertiary	Unemployed	Female	TDF+3TC+EFV	29	Masaka	2017								61				Test and treat era	No	No	No	No	No	0	No	No			No	No	No
125.00	Bukomansimbi	1/1/1993			Secondary	Others	Female	TDF+3TC+EFV	25	Masaka	2017			1.3	3/23/2018			154			30		Test and treat era	No	No	No	No	No	0	No	No			Yes	No	Yes
126.00	Masaka	1/1/1991			Primary	Unemployed	Female	TDF+3TC+EFV	24	Masaka	2017							153.5			109452		Test and treat era	No	No	Yes	No	No	0	No	No			No	No	No
127.00	Masaka City	1/1/1994				Unemployed	Female	TDF+3TC+DTG	29	Masaka	2017							161					DTG era	No	No	No	No	No	0	No	No			No	No	No
128.00	Masaka	1/1/1987			Primary	Others	Female	TDF+3TC+EFV	28	Masaka	2017							155.4	42			404	Test and treat era	No	No	No	No	No	0	No	No			No	No	No
129.00	Masaka	1/1/1985			Secondary	House wife	Female	TDF+3TC+EFV	32	Masaka	2017			1.2	4/26/2017			160	40		50		Test and treat era	No	No	No	No	No	0	No	No			Yes	No	Yes
130.00	Lwengo	1/1/1993			None	Farmer	Female	TDF+3TC+EFV	25	Masaka	2017			0.6	4/24/2018				57			483	Test and treat era	No	No	No	No	No	0	No	No			Yes	No	Yes
131.00	Kalungu	1/1/1973			None	Farmer	Female	TDF+3TC+DTG	46	Masaka	2017							169.2	48	50	50	16	Covid-19 era	No	No	Yes	Yes	No	0	No	No			No	No	No
132.00	Masaka	1/1/1998			Primary	Unemployed	Female	TDF+3TC+DTG	23	Masaka	2017							161	89			445	Covid-19 era	No	No	No	No	No	0	No	No			No	No	No
133.00	Masaka	1/1/1997			Primary	Unemployed	Female	TDF+3TC+EFV	19	Masaka	2017								58		50		Test and treat era	No	No	No	No	No	0	No	No			No	No	No
134.00	Masaka	1/1/1990			Tertiary		Female	TDF+3TC+EFV	27	Masaka	2017												Test and treat era	No	No	No	No	No	0	No	No			No	No	No
135.00	Masaka	1/1/1988			Secondary		Male	TDF+3TC+EFV	30	Masaka	2017			0.9	5/17/2018			158.4	58		50	26	Test and treat era	No	No	No	No	No	0	No	No			Yes	No	Yes
136.00	Masaka	1/1/1992			Secondary	Business	Female	TDF+3TC+EFV	27	Masaka	2017							158	66		50		Covid-19 era	No	No	No	No	No	0	No	No			No	No	No
137.00	Kyotera	1/1/1985			Primary	Others	Male	TDF+3TC+DTG	36	Masaka	2017							166	62		50		Covid-19 era	No	No	No	No	No	0	No	No			No	No	No
138.00	LWENGO	1/1/1977			Primary		Female	TDF+3TC+DTG	45	Masaka	2017							156.6	43			369	DTG era	No	No	No	No	No	0	No	No			No	No	No
139.00	MASAKA CITY	1/1/2001					Female	TDF+3TC+DTG	22	Masaka	2017							138	64		20	252	DTG era	No	No	No	No	No	0	No	No			No	No	No
140.00	Masaka	1/1/1987					Male	TDF+3TC+DTG	37	Masaka	2017							168	64		20	321	DTG era	No	No	No	No	No	0	No	No			No	No	No
141.00	Masaka	8/24/1991			Secondary		Female	TDF+3TC+EFV	23	Masaka	2017							154	54		273	315	Test and treat era	No	No	No	No	No	0	No	No			No	No	No
142.00	Masaka	1/1/1995			Secondary	Others	Female	TDF+3TC+EFV	21	Masaka	2017								54				Test and treat era	No	No	No	No	No	0	No	No			No	No	No
143.00	Masaka	1/1/1981			Primary		Female	TDF+3TC+EFV	36	Masaka	2017							166				842	Test and treat era	No	No	No	No	No	0	No	No			No	No	No
144.00	Masaka	1/1/1999			Secondary	Unemployed	Female	TDF+3TC+EFV	19	Masaka	2017	0.2	6/12/2018	0.2	6/12/2018			140	40		50	410	Test and treat era	No	No	No	No	No	0	No	No			Yes	No	Yes
145.00	Masaka	1/1/1986			Secondary	Others	Female	TDF+3TC+EFV	33	Masaka	2017							153					Covid-19 era	No	No	No	No	No	0	No	No			No	No	No
146.00	Masaka	1/1/1986			Secondary	Others	Female	TDF+3TC+EFV	29	Masaka	2017								60				Test and treat era	No	No	No	No	No	0	No	No			No	No	No
147.00	MASAKA	1/1/1992			Secondary	Business	Female	TDF+3TC+EFV	25	Masaka	2017								52				Test and treat era	No	No	No	No	No	0	No	No			No	No	No
148.00	Masaka	1/1/1985			Secondary	House wife	Female	TDF+3TC+EFV	33	Masaka	2017			0.4	7/17/2018			160.8	62		68	68	Test and treat era	No	No	No	No	No	0	No	No			Yes	No	Yes
149.00	Masaka	1/1/1989			Primary	Business	Female	TDF+3TC+DTG	30	Masaka	2017							159	61			259	Covid-19 era	No	No	No	No	No	0	No	No			No	No	No
150.00	Lwengo	1/1/1980			Primary	House wife	Female	TDF+3TC+EFV	40	Masaka	2017							28.5	59			283	Covid-19 era	No	No	No	No	No	0	No	No			No	No	No
151.00	Masaka	1/1/1980				Farmer	Male	TDF+3TC+DTG	43	Masaka	2017							154	72			65	DTG era	No	No	No	No	No	0	No	No			No	No	No
152.00	Masaka City	1/1/1994					Female	TDF+3TC+DTG	30	Masaka	2017							157	68		50	6	DTG era	No	No	No	No	No	0	No	No			No	No	No
153.00	Masaka	1/1/1995			None	Others	Female	TDF+3TC+EFV	20	Masaka	2017							153	45		14990		Test and treat era	No	No	No	No	No	0	No	No			No	No	No
154.00	Masaka	1/1/1987			Primary	Business	Male	TDF+3TC+EFV	30	Masaka	2017							171	65		157	269	Test and treat era	No	No	No	No	No	0	No	No			No	No	No
155.00	Masaka	1/1/1987			Secondary		Male	TDF+3TC+DTG	32	Masaka	2017							168	56				Covid-19 era	No	No	No	No	No	0	No	No			No	No	No
156.00	Masaka	1/1/2001					Female	TDF+3TC+EFV	18	Masaka	2017							149					Covid-19 era	No	No	No	No	No	0	No	No			No	No	No
157.00	MASAKA CITY	1/1/1996			Secondary		Female	TDF+3TC+DTG	26	Masaka	2017							157.9	56		30	320	DTG era	No	No	No	No	No	0	No	No			No	No	No
158.00	MASAKA	1/1/1978			Secondary	Business	Female	TDF+3TC+EFV	37	Masaka	2017			0.41	9/17/2015			158.4	80		50	384	Test and treat era	No	No	No	No	No	0	No	No			Yes	No	Yes
159.00	Masaka	1/1/1987					Male	TDF+3TC+NVP	29	Masaka	2017			0.8	9/19/2016			161			464	106	Test and treat era	No	No	Yes	No	No	0	No	No			Yes	No	Yes
160.00	Masaka	1/1/1990			Secondary	Business	Female	TDF+3TC+EFV	27	Masaka	2017	1.1	10/2/2017	1.2	12/13/2017			159	40		30	25	Test and treat era	No	No	Yes	Yes	No	0	No	No			Yes	No	Yes
161.00	Masaka	1/1/1983			Primary	Others	Female	TDF+3TC+EFV	35	Masaka	2017							160					Test and treat era	No	No	No	No	No	0	No	No			No	No	No
162.00	Masaka	1/1/1997			Secondary	Business	Female	TDF+3TC+EFV	22	Masaka	2017							157	83		150		Covid-19 era	No	No	No	No	No	0	No	No			No	No	No
163.00	Masaka	1/1/1985			Secondary	Business	Male	TDF+3TC+DTG	37	Masaka	2017							158	68		50	236	DTG era	Yes	No	No	No	No	0	No	No			No	No	No
164.00	Masaka	1/1/1991			Primary	Business	Male	TDF+3TC+EFV	24	Masaka	2017							165.3	65			406	Test and treat era	No	No	No	No	No	0	No	No			No	No	No
165.00	MASAKA	1/1/1998			Primary	Unemployed	Female	TDF+3TC+EFV	18	Masaka	2017							150	45			920	Test and treat era	No	No	No	No	No	0	No	No			No	No	No
166.00	MASAKA	1/1/1993			Secondary	Business	Female	TDF+3TC+EFV	24	Masaka	2017							167.3	69		1470000		Test and treat era	No	No	No	No	No	0	No	No			No	No	No
167.00	MASAKA	1/1/1995			Secondary		Male	TDF+3TC+EFV	23	Masaka	2017							167.3			50	346	Test and treat era	No	No	No	No	No	0	No	No			No	No	No
168.00	Masaka	1/1/1990			None	Unemployed	Female	ABC+3TC+DTG	30	Masaka	2017			0.52	10/27/2020			154	43			67	Covid-19 era	No	No	No	No	No	0	No	No			Yes	No	Yes
169.00	MASAKA	1/1/1980			Primary	Others	Male	TDF+3TC+EFV	35	Masaka	2017			0.89	11/17/2015			168.6	55		50	314	Test and treat era	No	No	No	No	No	0	No	No			Yes	No	Yes
170.00	Masaka	1/1/1991			Secondary	Business	Female	TDF+3TC+EFV	25	Masaka	2017							161	54			1124	Test and treat era	No	No	No	No	No	0	No	No			No	No	No
171.00	Masaka	1/1/1987			None	Farmer	Female	TDF+3TC+EFV	30	Masaka	2017							155	47				Test and treat era	No	No	No	No	No	0	No	No			No	No	No
172.00	Bukomasimbi	1/1/1996			Primary	Farmer	Female	TDF+3TC+EFV	23	Masaka	2017							157	45			252	Covid-19 era	No	No	No	No	No	0	No	No			No	No	No
173.00	Masaka	1/1/2002			Secondary	Business	Female	TDF+3TC+DTG	18	Masaka	2017							142			20		Covid-19 era	No	No	No	No	No	0	No	No			No	No	No
174.00	Masaka	12/1/1999			Primary	House wife	Female	TDF+3TC+DTG	20	Masaka	2017								57			867	Covid-19 era	No	No	No	No	No	0	No	No			No	No	No
175.00	Lwengo	1/1/1994			Secondary	Civil servant	Female	TDF+3TC+DTG	26	Masaka	2017							153					Covid-19 era	No	No	No	No	No	0	No	No			No	No	No
176.00	MASAKA	1/1/1976			None	Farmer	Female	TDF+3TC+EFV	39	Masaka	2017							41.6	48		400		Test and treat era	No	No	No	No	No	0	No	No			No	No	No
177.00	Masaka	1/1/1993			None		Female	TDF+3TC+EFV	23	Masaka	2017							155	44			55	Test and treat era	No	No	Yes	No	No	0	No	No			No	No	No
178.00	Masaka	1/1/1986			Secondary	Unemployed	Female	TDF+3TC+EFV	31	Masaka	2017							158.4	46		50		Test and treat era	No	No	No	No	No	0	No	No			No	No	No
179.00	Sembabule	1/1/1987			None	House wife	Female	TDF+3TC+EFV	31	Masaka	2017							164.2	43				Test and treat era	No	No	No	No	No	0	No	No			No	No	No
180.00	BUKOMANSIMBI	1/1/1998			Secondary	Business	Female	TDF+3TC+EFV	20	Masaka	2017							168			50		Test and treat era	No	No	No	No	No	0	No	No			No	No	No
181.00	Kalungu	1/1/1983			Secondary		Female	TDF+3TC+EFV	37	Masaka	2017							158	58			305	Covid-19 era	No	No	No	No	No	0	No	No			No	No	No
182.00	LWENGO	1/1/1998					Female	TDF+3TC+DTG	26	Masaka	2017							142	69			344	DTG era	No	No	No	No	No	0	No	No			No	No	No
183.00	Ssembabule	1/1/1975			Primary		Male	TDF+3TC+EFV	40	Masaka	2017							166	47		69	81	Test and treat era	No	No	Yes	Yes	No	0	No	No			No	No	No
184.00	Masaka	1/1/1996			Primary	House wife	Female	TDF+3TC+EFV	20	Masaka	2017							156	43			1126	Test and treat era	No	No	No	No	No	0	No	No			No	No	No
185.00	Bukomansimbi	1/1/1989			Primary	Business	Male	TDF+3TC+EFV	29	Masaka	2017			1.5	2/19/2018			169.4	65		20	451	Test and treat era	No	No	No	No	No	0	No	No			Yes	No	Yes
186.00	Masaka	1/1/1997			Secondary	Business	Female	TDF+3TC+EFV	22	Masaka	2017							149	50.2				Covid-19 era	No	No	No	No	No	0	No	No			No	No	No
187.00	Masaka	1/1/1988			Primary		Female	TDF+3TC+EFV	31	Masaka	2017							159					Covid-19 era	No	No	No	No	No	0	No	No			No	No	No
188.00	Masaka-City	1/1/1985				Farmer	Female	TDF+3TC+DTG	38	Masaka	2017							149	54		50	99	DTG era	No	No	No	No	No	0	No	No			No	No	No
189.00	Masaka	1/1/1970				Business	Male	TDF+3TC+DTG	54	Masaka	2017							147	44			508	DTG era	No	No	No	No	No	0	No	No			No	No	No
190.00	Masaka	1/1/1996			Primary	House wife	Female	TDF+3TC+EFV	19	Masaka	2017							156				328	Test and treat era	No	No	No	No	No	0	No	No			No	No	No
191.00	Masaka	12/17/1990			Secondary	Business	Female	TDF+3TC+EFV	26	Masaka	2017								78				Test and treat era	No	No	No	No	No	0	No	No			No	No	No
192.00	Masaka	1/1/1986			Primary	Farmer	Male	TDF+3TC+EFV	32	Masaka	2017			1.8	3/23/2018			167	50		39	96	Test and treat era	Yes	No	Yes	No	No	0	No	No			Yes	No	Yes
193.00	Masaka	1/1/1987			None		Female	TDF+3TC+EFV	31	Masaka	2017							168					Test and treat era	Yes	No	No	No	No	0	No	No			No	No	No
194.00	Mpigi	1/1/1997				Others	Female	TDF+3TC+EFV	23	Masaka	2017												Covid-19 era	No	No	No	No	No	0	No	No			No	No	No
195.00	Masaka	1/1/1994					Female	AZT+3TC+DTG	23	Masaka	2017												Test and treat era	No	No	No	No	No	0	No	No			No	No	No
196.00	Masaka	1/1/1988				Farmer	Female	TDF+3TC+DTG	35	Masaka	2017							144	64		20	99	DTG era	No	No	Yes	No	No	0	No	No			No	No	No
197.00	Masaka	1/1/1987			Primary	Business	Female	TDF+3TC+EFV	28	Masaka	2017							157	63			702	Test and treat era	No	No	No	No	No	0	No	No			No	No	No
198.00	Masaka	1/1/1996			Primary		Female	TDF+3TC+NVP	21	Masaka	2017			1	4/26/2017			162.6	53			189	Test and treat era	No	No	No	No	No	0	No	No			Yes	No	Yes
199.00	Bukomansimbi	1/1/1993			Primary	Unemployed	Female	TDF+3TC+EFV	25	Masaka	2017	0.7	4/24/2018	0.7	4/24/2018			154	48			16	Test and treat era	No	No	Yes	No	No	0	No	No			Yes	No	Yes
200.00	Masaka	1/1/2000			Primary		Female	TDF+3TC+EFV	19	Masaka	2017							159	72				Covid-19 era	No	No	No	No	No	0	No	No			No	No	No
201.00	Masaka	1/1/1986			Primary	Unemployed	Female	TDF+3TC+DTG	35	Masaka	2017							155	48			573	Covid-19 era	No	No	No	No	No	0	No	No			No	No	No
202.00	Kalangala	1/1/1994			Secondary	Student	Female	TDF+3TC+EFV	21	Masaka	2017											436	Test and treat era	No	No	No	No	No	0	No	No			No	No	No
203.00	BUKOMANSIMBI	1/1/1971			Primary	Farmer	Female	TDF+3TC+EFV	45	Masaka	2017	0	5/18/2016	0	5/18/2016			165	72			395	Test and treat era	No	No	No	No	No	0	No	No			Yes	No	Yes
204.00	Masaka	1/1/1991			Tertiary	Civil servant	Male	TDF+3TC+EFV	26	Masaka	2017							173	94			29	Test and treat era	No	No	No	No	No	0	No	No			No	No	No
205.00	Masaka	1/1/1990			Primary	Farmer	Male	TDF+3TC+EFV	28	Masaka	2017			0.9	5/17/2018			169.4	53		839	58	Test and treat era	No	No	Yes	No	No	0	No	No			Yes	No	Yes
206.00	Masaka	1/1/1993			Secondary	House wife	Female	TDF+3TC+EFV	23	Masaka	2017							158					Test and treat era	No	No	No	No	No	0	No	No			No	No	No
207.00	Masaka	1/1/1987			Secondary	Business	Female	TDF+3TC+DTG	34	Masaka	2017							168	71		30		Covid-19 era	No	No	No	No	No	0	No	No			No	No	No
208.00	Kyotera	1/1/1996			Secondary	House wife	Female	TDF+3TC+DTG	26	Masaka	2017							144	35		479813	26	DTG era	No	No	No	Yes	No	0	No	No			No	No	No
209.00	Lwengo	1/1/1992			None	Unemployed	Female	TDF+3TC+DTG	32	Masaka	2017							163.5	45			906	DTG era	No	No	No	No	No	0	No	No			No	No	No
210.00		1/1/1991			Secondary	Student	Male	NONE	25	Masaka	2017							164.2	54		50	632	Test and treat era	No	No	No	No	No	0	No	No			No	No	No
211.00	Masaka	1/1/1984			Primary	Business	Female	TDF+3TC+EFV	32	Masaka	2017							166	86		107		Test and treat era	No	No	No	No	Yes	0	No	No			No	No	No
212.00	Masaka	1/1/1973			Primary		Female	TDF+3TC+EFV	44	Masaka	2017							158					Test and treat era	No	No	No	No	No	0	No	No			No	No	No
213.00	MASAKA	1/1/2000			Secondary	Farmer	Female	TDF+3TC+EFV	18	Masaka	2017							165	67		102		Test and treat era	No	No	No	No	No	0	No	No			No	No	No
214.00	Masaka	1/1/1992			Primary	Unemployed	Female	TDF+3TC+EFV	27	Masaka	2017							172	60				Covid-19 era	No	No	No	No	No	0	No	No			No	No	No
215.00	Masaka	1/1/1997			Primary		Female	TDF+3TC+EFV	18	Masaka	2017								48				Test and treat era	No	No	No	No	No	0	No	No			No	No	No
216.00	LWENGO	1/1/1978			None	Farmer	Male	TDF+3TC+EFV	38	Masaka	2017								49				Test and treat era	No	No	No	No	Yes	0	No	No			No	No	No
217.00	MASAKA	1/1/1990			Secondary	Business	Female	TDF+3TC+EFV	27	Masaka	2017							168	57				Test and treat era	No	No	No	No	No	0	No	No			No	No	No
218.00	Lwengo	1/1/1979			Secondary	Farmer	Female	TDF+3TC+EFV	39	Masaka	2017							154.5	76		50		Test and treat era	No	No	No	No	No	0	No	No			No	No	No
219.00	Masaka	1/1/1987			Tertiary	Business	Female	TDF+3TC+EFV	32	Masaka	2017							166.2	60		123000	19	Covid-19 era	No	No	Yes	No	No	0	No	No			No	No	No
220.00	Masaka	1/1/1999					Female	TDF+3TC+DTG	21	Masaka	2017							153	64			714	Covid-19 era	No	No	No	No	No	0	No	No			No	No	No
221.00	Masaka City	1/1/1971			None	Business	Female	TDF+3TC+DTG	52	Masaka	2017							135	42		47	300	DTG era	No	No	No	No	No	0	No	No			No	No	No
222.00	Masaka	1/1/1986				Business	Female	TDF+3TC+DTG	30	Masaka	2017							155					Test and treat era	No	No	No	No	No	0	No	No			No	No	No
223.00	Masaka	1/1/1991			Secondary	House wife	Female	TDF+3TC+EFV	24	Masaka	2017							154	50		9920	633	Test and treat era	No	No	Yes	No	No	0	No	No			No	No	No
224.00	Masaka	1/1/1987			Primary	Business	Female	TDF+3TC+EFV	29	Masaka	2017			1.5	9/29/2016			157	63		83	196	Test and treat era	No	No	No	No	No	0	No	No			Yes	No	Yes
225.00	Masaka	1/1/1996			Primary	House wife	Female	TDF+3TC+EFV	22	Masaka	2017							171	70		50		Test and treat era	No	No	No	No	No	0	No	No			No	No	No
226.00	Masaka	1/1/1993			None	Others	Female	TDF+3TC+EFV	26	Masaka	2017							155					Covid-19 era	No	No	No	No	No	0	No	No			No	No	No
227.00	Masaka	1/1/1988			Primary	Civil servant	Female	TDF+3TC+DTG	32	Masaka	2017							147	53		30		Covid-19 era	No	No	No	No	No	0	No	No			No	No	No
228.00	Masaka	1/1/1996			None	Unemployed	Female	TDF+3TC+DTG	20	Masaka	2017												Test and treat era	No	No	No	No	No	0	No	No			No	No	No
229.00	Ssembabule	1/1/1997			Primary	Others	Female	TDF+3TC+DTG	22	Masaka	2017							156			63		Covid-19 era	No	No	No	No	No	0	No	No			No	No	No
230.00	Masaka	1/1/1993			Primary	Others	Male	TDF+3TC+EFV	22	Masaka	2017							167			50	519	Test and treat era	No	No	No	No	No	0	No	No			No	No	No
231.00	Masaka	1/1/1978			Primary	Farmer	Female	TDF+3TC+EFV	39	Masaka	2017							168	61.5			808	Test and treat era	No	No	No	No	No	0	No	No			No	No	No
232.00	Masaka	1/1/1985			Primary	Others	Male	TDF+3TC+EFV	33	Masaka	2017							168	78		96		Test and treat era	No	No	No	No	No	0	No	No			No	No	No
233.00	Masaka	1/1/1996			Secondary	House wife	Female	TDF+3TC+EFV	23	Masaka	2017							159.5	54		116		Covid-19 era	No	No	No	No	No	0	No	No			No	No	No
234.00	Masaka	1/1/1995			Primary	Business	Female	TDF+3TC+EFV	23	Masaka	2017							156			86		Test and treat era	No	No	No	No	No	0	No	No			No	No	No
235.00	Kalangala	1/1/1995			Primary	Farmer	Male	TDF+3TC+DTG	25	Masaka	2017							175			75		Covid-19 era	No	No	No	No	No	0	No	No			No	No	No
236.00	LWENGO	1/1/1992			Primary	Business	Female	TDF+3TC+EFV	23	Masaka	2017							159.8	65			369	Test and treat era	No	No	No	No	No	0	No	No			No	No	No
237.00	MASAKA	1/1/1985			Secondary	Unemployed	Female	TDF+3TC+NVP	31	Masaka	2017							161	45		202	100	Test and treat era	No	No	Yes	No	No	0	No	No			No	No	No
238.00	LWENGO	1/1/1995			Secondary		Male	TDF+3TC+EFV	23	Masaka	2017							171	54		51		Test and treat era	No	No	Yes	No	No	0	No	No			No	No	No
239.00	Masaka	1/1/1999			Primary	House wife	Female	TDF+3TC+EFV	20	Masaka	2017							159	72				Covid-19 era	No	No	No	No	No	0	No	No			No	No	No
240.00	Masaka	1/1/1997				Others	Male	TDF+3TC+DTG	23	Masaka	2017							168	57			291	Covid-19 era	No	No	No	No	No	0	No	No			No	No	No
241.00	Masaka	1/1/1982			Secondary	Others	Female	TDF+3TC+EFV	34	Masaka	2017							162	52			60	Test and treat era	No	No	No	No	No	0	No	No			No	No	No
242.00	Masaka	1/1/1991			Secondary	Business	Male	TDF+3TC+EFV	26	Masaka	2017							166	66				Test and treat era	No	No	No	No	No	0	No	No			No	No	No
243.00	Masaka	1/1/1997			Primary	Business	Female	TDF+3TC+DTG	18	Masaka	2017							159				520	Test and treat era	No	No	No	No	No	0	No	No			No	No	No
244.00	Ssembabule	1/1/1990			Primary	Business	Male	TDF+3TC+DTG	30	Masaka	2017							167	54		73	566	Covid-19 era	No	No	No	No	No	0	No	No			No	No	No
245.00	MASAKA	1/1/1991			Primary	House wife	Female	TDF+3TC+EFV	24	Masaka	2017							150	58		30	723	Test and treat era	No	No	No	No	No	0	No	No			No	No	No
246.00	Masaka	1/1/1989			Primary	Others	Male	TDF+3TC+NVP	27	Masaka	2017							158	54		1599	92	Test and treat era	No	No	No	No	No	0	No	No			No	No	No
247.00	Lwengo	1/1/1996			Primary	House wife	Female	TDF+3TC+EFV	21	Masaka	2017							154	57		50		Test and treat era	No	No	No	No	No	0	No	No			No	No	No
248.00	Lwengo	1/1/1991			Primary	Farmer	Male	TDF+3TC+EFV	27	Masaka	2017							163.1	55				Test and treat era	No	No	Yes	No	No	0	No	No			No	No	No
249.00	MASAKA	1/1/1980			Primary	Others	Male	TDF+3TC+EFV	39	Masaka	2017							160	49		365000	22	Covid-19 era	No	No	Yes	Yes	No	0	No	No			No	No	No
250.00	Bukomasimbi	1/1/1980				Business	Male	TDF+3TC+DTG	43	Masaka	2017							172	58		50	350	DTG era	No	No	Yes	No	No	1	No	No			No	No	No
251.00	Masaka	1/1/1988				Farmer	Female	TDF+3TC+DTG	36	Masaka	2017							142	74		70	1169	DTG era	No	No	No	No	No	0	No	No			No	No	No
252.00	Masaka City	1/1/2001				Business	Female	TDF+3TC+DTG	23	Masaka	2017							164					DTG era	No	No	No	No	No	0	No	No			No	No	No
253.00	Masaka	1/1/1997			Primary	Others	Female	TDF+3TC+NVP	19	Masaka	2017							156.3					Test and treat era	No	No	No	No	No	0	No	No			No	No	No
254.00	Lwengo	1/1/1986			None	Farmer	Male	TDF+3TC+EFV	32	Masaka	2017							163.6	55		50		Test and treat era	No	No	No	No	No	0	No	No			No	No	No
255.00	Bukomsimbi	1/1/1997					Female	TDF+3TC+EFV	21	Masaka	2017							153					Test and treat era	No	No	No	No	No	0	No	No			No	No	No
256.00	Kalangala	1/1/1978				Business	Female	TDF+3TC+DTG	45	Masaka	2017							142	55		117	1358	DTG era	No	No	No	No	No	0	No	No			No	No	No
257.00	Masaka City	1/1/1978					Male	TDF+3TC+EFV	46	Masaka	2017							179	94		9190	496	DTG era	No	No	No	No	No	0	No	No			No	No	No
258.00	Bukomansimbi	1/1/1992			Primary	Business	Male	TDF+3TC+NVP	24	Masaka	2017							158	58		118	207	Test and treat era	No	No	No	No	No	0	No	No			No	No	No
259.00	MASAKA	1/1/1996					Male	TDF+3TC+EFV	19	Masaka	2017							162	50			9	Test and treat era	No	No	No	No	No	0	No	No			No	No	No
260.00	Kalangala	1/1/1989			Secondary	Business	Female	TDF+3TC+EFV	26	Masaka	2017							159.3					Test and treat era	No	No	No	No	No	0	No	No			No	No	No
261.00	Masaka	1/1/1997			Secondary	House wife	Female	TDF+3TC+EFV	20	Masaka	2017							152.7	53		50		Test and treat era	No	No	No	No	No	0	No	No			No	No	No
262.00	Masaka	1/1/1988			Primary		Male	TDF+3TC+EFV	31	Masaka	2017							162					Covid-19 era	No	No	No	No	No	0	No	No			No	No	No
263.00	Masaka	1/1/1965			Secondary	Farmer	Female	TDF+3TC+DTG	50	Masaka	2017							172.5					Test and treat era	No	No	No	No	No	0	No	No			No	No	No
264.00	Masaka city	1/1/1994				Others	Female	TDF+3TC+DTG	29	Masaka	2017								71			871	DTG era	No	No	No	No	No	0	No	No			No	No	No
265.00	Masaka	1/1/1987			Secondary		Female	TDF+3TC+EFV	28	Masaka	2017							154.6	62		20		Test and treat era	No	No	No	No	No	0	No	No			No	No	No
266.00	MASAKA	1/1/1983			Secondary	Business	Female	TDF+3TC+EFV	33	Masaka	2017			1.5	4/19/2016			170	64		55	193	Test and treat era	No	No	No	No	No	0	No	No			Yes	No	Yes
267.00	Masaka	1/1/1993			Secondary	Business	Female	TDF+3TC+EFV	26	Masaka	2017							157	81		50		Covid-19 era	Yes	No	No	No	No	0	No	No			No	No	No
268.00	Kalangala	1/1/1989			Primary	Business	Male	TDF+3TC+DTG	32	Masaka	2017							179	61		50	109	Covid-19 era	No	No	No	No	No	0	No	No			No	No	No
269.00	Masaka	1/1/1961			Primary	Unemployed	Female	NONE	54	Masaka	2017							152	73			415	Test and treat era	No	No	No	No	No	0	No	No			No	No	No
270.00	Masaka	1/1/1992					Female	TDF+3TC+EFV	23	Masaka	2017								51				Test and treat era	No	No	No	No	No	0	No	No			No	No	No
271.00	Masaka	1/1/1975			Primary	Others	Male	AZT+3TC+NVP	40	Masaka	2017							163.5			50		Test and treat era	No	No	No	No	No	0	No	No			No	No	No
272.00	Masaka	1/1/1979			Secondary		Male	TDF+3TC+EFV	38	Masaka	2017							167			50		Test and treat era	No	No	No	No	No	0	No	No			No	No	No
273.00	Masaka	1/1/1982			Primary	Farmer	Male	TDF+3TC+EFV	36	Masaka	2017			0.9	5/17/2018			171	57		400	106	Test and treat era	Yes	No	Yes	No	No	0	No	No			Yes	No	Yes
274.00	Masaka	1/1/1995			Primary	House wife	Female	TDF+3TC+EFV	24	Masaka	2017							152.5	67.2				Covid-19 era	No	No	No	No	No	0	No	No			No	No	No
275.00	Masaka	1/1/1981			None		Female	TDF+3TC+DTG	40	Masaka	2017							164.5	61		9265		Covid-19 era	Yes	No	No	No	No	0	No	No			No	No	No
276.00	Masaka	1/1/1986			Primary	Others	Female	TDF+3TC+DTG	32	Masaka	2017							157.7					Test and treat era	No	No	No	No	No	0	No	No			No	No	No
277.00	Kyotera	1/1/1996				Farmer	Female	TDF+3TC+DTG	27	Masaka	2017							140	52			353	DTG era	No	No	No	No	No	0	No	No			No	No	No
278.00	Masaka City	1/1/2002			None	Unemployed	Female	TDF+3TC+DTG	22	Masaka	2017							152	68			754	DTG era	No	No	No	No	No	0	No	No			No	No	No
279.00	Lwengo	1/1/1972			Primary	Unemployed	Female	TDF+3TC+EFV	43	Masaka	2017							157	50			430	Test and treat era	No	No	No	No	No	0	No	No			No	No	No
280.00	Masaka	1/1/1993			Primary	Business	Female	TDF+3TC+EFV	23	Masaka	2017							153	50		50	532	Test and treat era	No	No	No	No	No	0	No	No			No	No	No
281.00	Masaka	1/1/1997			Primary	House wife	Female	TDF+3TC+EFV	20	Masaka	2017							168.3	60		20	665	Test and treat era	No	No	No	No	No	0	No	No			No	No	No
282.00	MASAKA	1/1/1994			Primary	Business	Female	TDF+3TC+EFV	24	Masaka	2017							164	65			516	Test and treat era	No	No	No	No	No	0	No	No			No	No	No
283.00	Masaka	1/1/1995					Female	TDF+3TC+EFV	21	Masaka	2017							154			50		Test and treat era	No	No	No	No	No	0	No	No			No	No	No
284.00		1/1/1965			Primary	Farmer	Female	TDF+3TC+EFV	50	Masaka	2017								47		89	714	Test and treat era	No	No	No	No	No	0	No	No			No	No	No
285.00	SEMBABULE	1/1/1978			Primary	Business	Female	TDF+3TC+NVP	37	Masaka	2017			0.71	7/14/2015				64			104	Test and treat era	No	No	No	No	No	0	No	No			Yes	No	Yes
286.00	Masaka	1/1/1985			Secondary	Business	Female	TDF+3TC+NVP	31	Masaka	2017							153.8	47		20	218	Test and treat era	No	No	Yes	No	No	0	No	No			No	No	No
287.00	Masaka	1/1/1985			Primary		Male	TDF+3TC+EFV	33	Masaka	2017			0.8	7/17/2018			175.4	68				Test and treat era	No	No	No	No	No	0	No	No			Yes	No	Yes
288.00	Masaka	1/1/1996			Primary		Female	TDF+3TC+EFV	23	Masaka	2017							159	67			292	Covid-19 era	No	No	No	No	No	0	No	No			No	No	No
289.00	Masaka city	1/1/1981				Business	Male	TDF+3TC+DTG	43	Masaka	2017							164	55		73	261	DTG era	No	No	No	No	No	1	No	No			No	No	No
290.00	Masaka	1/1/1985			Primary	Farmer	Female	TDF+3TC+EFV	30	Masaka	2017			0.85	8/13/2015			161	60			252	Test and treat era	No	No	No	No	No	0	No	No			Yes	No	Yes
291.00	Masaka	1/1/1984			Primary	Others	Female	TDF+3TC+EFV	32	Masaka	2017							162	89		50	213	Test and treat era	No	No	No	No	No	0	No	No			No	No	No
292.00	MASAKA	1/1/1976			Secondary	Others	Male	TDF+3TC+EFV	41	Masaka	2017							159	48			223	Test and treat era	No	No	Yes	No	No	0	No	No			No	No	No
293.00	Masaka	1/1/1976			Primary	Farmer	Female	TDF+3TC+EFV	42	Masaka	2017	0.5	8/1/2018					152	51		50		Test and treat era	No	No	Yes	Yes	No	0	No	No			No	No	No
294.00	Masaka	1/1/1979			Tertiary		Female	TDF+3TC+ATV/r	38	Masaka	2017							159.3					Test and treat era	No	No	No	No	No	0	No	No			No	No	No
295.00	Masaka	1/1/1993			Secondary	Others	Male	TDF+3TC+DTG	27	Masaka	2017							166			79		Covid-19 era	No	No	No	No	Yes	0	No	No			No	No	No
296.00	Masaka	1/1/1997			Secondary	Others	Female	TDF+3TC+DTG	24	Masaka	2017												Covid-19 era	No	No	No	No	No	0	No	No			No	No	No
297.00	Masaka city	1/1/1977			Primary	Others	Male	TDF+3TC+DTG	45	Masaka	2017					2.06	5/3/2023	165.1	49		50		DTG era	No	No	Yes	No	No	0	No	No			No	Yes	Yes
298.00	Masaka	1/1/1988			Primary	House wife	Female	TDF+3TC+EFV	28	Masaka	2017							154	53			967	Test and treat era	No	No	No	No	No	0	No	No			No	No	No
299.00	Masaka	1/1/1984			Secondary	Others	Male	TDF+3TC+NVP	32	Masaka	2017							175.5	63		52	265	Test and treat era	No	No	No	No	No	0	No	No			No	No	No
300.00	Masaka	1/1/1994			Secondary	House wife	Female	TDF+3TC+EFV	23	Masaka	2017								66		9080		Test and treat era	No	No	No	No	No	0	No	No			No	No	No
301.00	Kyotera	1/1/1984			Primary	Business	Male	TDF+3TC+EFV	34	Masaka	2017			0.8	9/24/2018			160.5	56		30		Test and treat era	No	No	No	No	No	0	No	No			Yes	No	Yes
302.00	Masaka	1/1/2001			Primary	House wife	Female	TDF+3TC+DTG	19	Masaka	2017							145	54		50		Covid-19 era	No	No	No	No	No	0	No	No			No	No	No
303.00	MASAKA CITY	1/1/2002			Primary		Female	TDF+3TC+DTG	20	Masaka	2017							155	62			289	DTG era	No	No	No	No	No	0	No	No			No	No	No
304.00	BUKOMANSIMBI	1/1/1976			Secondary	Farmer	Male	TDF+3TC+NVP	39	Masaka	2017							168	70		76	276	Test and treat era	No	No	No	No	No	0	No	No			No	No	No
305.00	MASAKA	1/1/1990			Secondary	Business	Female	TDF+3TC+EFV	27	Masaka	2017							160.2	62			706	Test and treat era	No	No	No	No	No	0	No	No			No	No	No
306.00	Masaka	1/1/1992			Primary	Others	Female	TDF+3TC+EFV	26	Masaka	2017							146	69		839		Test and treat era	No	No	Yes	No	No	0	No	No			No	No	No
307.00	Masaka	1/1/1989			Primary	House wife	Female	TDF+3TC+EFV	29	Masaka	2017							146			50		Test and treat era	No	No	No	No	No	0	No	No			No	No	No
308.00	Kalungu	1/1/1994					Female	TDF+3TC+EFV	21	Masaka	2017	0.68	11/17/2015	0.68	11/17/2015			157.4	36			10	Test and treat era	No	No	No	Yes	No	0	No	No			Yes	No	Yes
309.00	Masaka	1/1/1986			Primary	Farmer	Male	TDF+3TC+NVP	30	Masaka	2017							169	67		50	165	Test and treat era	No	No	No	No	No	0	No	No			No	No	No
310.00	Masaka	1/1/1999			Primary	Others	Female	TDF+3TC+EFV	20	Masaka	2017							164.3	63			378	Covid-19 era	No	No	No	No	No	0	No	No			No	No	No
311.00	Masaka	1/1/1981			Primary	Farmer	Female	TDF+3TC+EFV	34	Masaka	2017							156			32	38	Test and treat era	No	No	No	No	No	0	No	No			No	No	No
312.00	Masaka	1/1/1982			None	House wife	Female	TDF+3TC+EFV	33	Masaka	2017							167	71			444	Test and treat era	No	No	No	No	No	0	No	No			No	No	No
313.00	Masaka	1/1/1973			None	Farmer	Male	TDF+3TC+DTG	46	Masaka	2017							174			61		Covid-19 era	No	No	No	No	No	0	No	No			No	No	No
314.00	Masaka	1/1/1976			Primary	Business	Female	TDF+3TC+NVP	40	Masaka	2017							157.4	56			87	Test and treat era	No	No	No	Yes	No	0	No	No			No	No	No
315.00	Masaka	1/1/1987			Primary	House wife	Female	TDF+3TC+EFV	30	Masaka	2017								59				Test and treat era	No	No	No	No	No	0	No	No			No	No	No
316.00	Masaka	1/1/1999			Secondary	House wife	Female	TDF+3TC+EFV	18	Masaka	2017							156.2					Test and treat era	No	No	No	No	No	0	No	No			No	No	No
317.00	Ssembabule	1/1/1979			Primary		Female	TDF+3TC+EFV	40	Masaka	2017							150.2	50		121	17	Covid-19 era	No	No	No	No	No	0	No	No			No	No	No
318.00	Lwengo	1/1/1994			Primary	Unemployed	Female	TDF+3TC+DTG	26	Masaka	2017							153	48		50	354	Covid-19 era	No	No	No	No	No	0	No	No			No	No	No
319.00	Masaka-City	1/1/1998				Unemployed	Female	TDF+3TC+DTG	24	Masaka	2017							155.3			62		DTG era	No	No	No	No	No	0	No	No			No	No	No
320.00	Masaka	1/1/1985			None	Farmer	Male	TDF+3TC+EFV	30	Masaka	2017			0.81	3/12/2015			165.3	58				Test and treat era	No	No	No	No	No	0	No	No			Yes	No	Yes
321.00	Masaka	1/1/1982			None		Female	TDF+3TC+EFV	34	Masaka	2017								62			403	Test and treat era	No	No	No	No	No	0	No	No			No	No	No
322.00	Lwengo	1/1/1984			Tertiary	Business	Female	TDF+3TC+EFV	31	Masaka	2017							168			50		Test and treat era	No	No	No	No	No	0	No	No			No	No	No
323.00	Masaka	1/1/1991			Primary	Others	Male	TDF+3TC+EFV	25	Masaka	2017							166			390000		Test and treat era	No	No	Yes	Yes	No	0	No	No			No	No	No
324.00	Masaka	1/1/1992			Secondary	Business	Female	TDF+3TC+DTG	28	Masaka	2017							151	50		166	221	Covid-19 era	No	No	No	No	No	0	No	No			No	No	No
325.00	Lwengo	1/1/1976			Primary		Female	TDF+3TC+DTG	41	Masaka	2017							158					Test and treat era	No	No	No	No	No	0	No	No			No	No	No
326.00	Lwengo	1/1/2001			None	Unemployed	Female	TDF+3TC+EFV	22	Masaka	2017							139	56		20	561	DTG era	No	Yes	No	No	No	0	No	No			No	No	No
327.00	Masaka City	1/1/2001				Others	Female	TDF+3TC+DTG	23	Masaka	2017							157			50		DTG era	No	No	No	No	No	0	No	No			No	No	No
328.00	Masaka	1/1/1992			Secondary	House wife	Female	TDF+3TC+EFV	23	Masaka	2017							155	43			233	Test and treat era	No	No	No	No	No	0	No	No			No	No	No
329.00	Lwengo	1/1/1987			Primary	House wife	Female	TDF+3TC+EFV	29	Masaka	2017							156.4	50			536	Test and treat era	No	No	No	No	No	0	No	No			No	No	No
330.00	Masaka	1/1/1983			Primary	Farmer	Female	TDF+3TC+EFV	34	Masaka	2017							152	35		557	24	Test and treat era	No	No	No	No	No	0	No	No			No	No	No
331.00	Masaka	1/1/1986			Primary	Business	Male	TDF+3TC+DTG	31	Masaka	2017							155.5			50		Test and treat era	No	No	No	No	No	0	No	No			No	No	No
332.00	Masaka	1/1/1986			Primary	Business	Female	TDF+3TC+DTG	34	Masaka	2017							162	60			268	Covid-19 era	No	No	No	No	No	0	No	No			No	No	No
333.00	Bukoto East	1/1/1994			Tertiary	Civil servant	Female	TDF+3TC+DTG	27	Masaka	2017							153	50		30	673	Covid-19 era	Yes	No	No	No	No	0	No	No			No	No	No
334.00	Masaka	1/1/1983				Others	Male	TDF+3TC+DTG	39	Masaka	2017							172					DTG era	No	No	No	No	No	0	No	No			No	No	No
335.00	Sembabule	1/1/1968			Primary	Unemployed	Female	TDF+3TC+EFV	47	Masaka	2017							167.5	60			375	Test and treat era	No	No	No	No	No	0	No	No			No	No	No
336.00	MASAKA	12/25/1988			Secondary	Business	Female	TDF+3TC+NVP	27	Masaka	2017			0.9	4/19/2016			159.7	60			153	Test and treat era	No	No	No	No	No	0	No	No			Yes	No	Yes
337.00	Masaka	1/1/1984			Secondary	Business	Female	TDF+3TC+EFV	34	Masaka	2017			1.4	4/25/2018			158.4	60			424	Test and treat era	No	No	No	No	No	0	No	No			Yes	No	Yes
338.00	Masaka	1/1/1992			Primary	Business	Female	TDF+3TC+EFV	27	Masaka	2017							159	89		21	239	Covid-19 era	Yes	No	No	No	No	0	No	No			No	No	No
339.00	Masaka	1/1/1995			Primary		Female	TDF+3TC+DTG	26	Masaka	2017							152	56			275	Covid-19 era	No	No	No	No	No	0	No	No			No	No	No
340.00		1/1/1963			Primary	Business	Female	NONE	52	Masaka	2017							151	74			880	Test and treat era	No	No	Yes	No	No	0	No	No			No	No	No
341.00	Lwengo	1/1/1985			Secondary		Female	TDF+3TC+EFV	30	Masaka	2017								55				Test and treat era	No	No	No	No	No	0	No	No			No	No	No
342.00	MASAKA	1/1/1989			Primary	House wife	Female	TDF+3TC+NVP	27	Masaka	2017	0	5/18/2016	0	5/18/2016			160	50		83	43	Test and treat era	No	No	No	No	No	0	No	No			Yes	No	Yes
343.00	Lwengo	1/1/1990			Primary		Male	TDF+3TC+EFV	27	Masaka	2017							167	57			349	Test and treat era	No	No	No	No	No	0	No	No			No	No	No
344.00	Masaka	1/1/1991			Primary	Business	Male	TDF+3TC+EFV	27	Masaka	2017			1.2	5/18/2018			70	74		839	142	Test and treat era	No	No	No	No	No	0	No	No			Yes	No	Yes
345.00	Masaka	1/1/1979			Primary	Business	Male	TDF+3TC+DTG	40	Masaka	2017							162	76				Covid-19 era	No	No	No	No	No	0	No	No			No	No	No
346.00	Masaka	1/1/2003			Secondary	Unemployed	Female	TDF+3TC+DTG	18	Masaka	2017							159			105		Covid-19 era	No	No	No	No	No	0	No	No			No	No	No
347.00	MASAKA CITY	1/1/1998					Female	TDF+3TC+DTG	25	Masaka	2017							184	52		20	33	DTG era	No	No	No	No	No	0	No	No			No	No	No
348.00	Ssembabule	1/1/2004				Business	Female	TDF+3TC+DTG	20	Masaka	2017							149.7	54			1064	DTG era	No	No	No	No	No	0	No	No			No	No	No
349.00		1/1/1983			Secondary	Business	Male	TDF+3TC+EFV	33	Masaka	2017							161	58		50	126	Test and treat era	No	No	No	No	No	0	No	No			No	No	No
350.00	Masaka	1/1/1990			Primary	Others	Female	TDF+3TC+EFV	25	Masaka	2017							156	75			348	Test and treat era	No	No	No	No	No	0	No	No			No	No	No
351.00	Masaka	1/1/1986			Primary	Others	Male	TDF+3TC+NVP	30	Masaka	2017							163	54		60	26	Test and treat era	No	No	No	No	No	0	No	No			No	No	No
352.00	Masaka	1/1/1989			Primary		Male	TDF+3TC+EFV	28	Masaka	2017							154	52		206000	364	Test and treat era	No	No	No	No	No	0	No	No			No	No	No
353.00	Ssembabule	1/1/1984					Male	TDF+3TC+EFV	34	Masaka	2017							157			50		Test and treat era	No	No	No	No	Yes	0	No	No			No	No	No
354.00	MASAKA	1/1/1993			Tertiary		Female	TDF+3TC+EFV	22	Masaka	2017			0.47	7/14/2015				54			439	Test and treat era	No	No	No	No	No	0	No	No			Yes	No	Yes
355.00	KALANGALA	1/1/1979			Primary	Business	Female	TDF+3TC+EFV	37	Masaka	2017							169.1	58			243	Test and treat era	No	No	No	No	No	0	No	No			No	No	No
356.00	Masaka	1/1/1977			Primary	Others	Male	TDF+3TC+EFV	40	Masaka	2017			1	7/18/2017			168	63			382	Test and treat era	No	No	No	No	No	0	No	No			Yes	No	Yes
357.00	Mukono	1/1/1998			Secondary	Business	Female	TDF+3TC+EFV	21	Masaka	2017							152			50		Covid-19 era	No	No	No	No	No	0	No	No			No	No	No
358.00	Kalungu	1/1/1970			Primary	Farmer	Male	TDF+3TC+NVP	45	Masaka	2017							168			50		Test and treat era	No	No	No	No	No	0	No	No			No	No	No
359.00	Masaka	1/1/1971			Secondary	Business	Female	TDF+3TC+EFV	47	Masaka	2017							150	72		1133		Test and treat era	No	No	No	No	No	0	No	No			No	No	No
360.00	Bukomansimbi	1/1/1989			Secondary	Farmer	Male	TDF+3TC+DTG	30	Masaka	2017							175.5	61		20		Covid-19 era	No	No	No	No	No	0	No	No			No	No	No
361.00	Masaka	1/1/1984			None	Others	Male	TDF+3TC+DTG	36	Masaka	2017							163	66		50	139	Covid-19 era	No	No	No	No	No	0	No	No			No	No	No
362.00	Kanungu	1/1/1976			Secondary	Farmer	Male	TDF+3TC+DTG	45	Masaka	2017							161	56				Covid-19 era	No	No	No	No	No	0	No	No			No	No	No
363.00	GOMBA	1/1/1995			Primary		Female	TDF+3TC+DTG	27	Masaka	2017							162	75		53	378	DTG era	No	No	No	No	No	0	No	No			No	No	No
364.00	LWENGO	1/1/1970			Primary	House wife	Female	TDF+3TC+EFV	47	Masaka	2017							159	64			1000	Test and treat era	No	No	No	No	No	0	No	No			No	No	No
365.00	MASAKA	1/1/1987			Secondary	Farmer	Female	TDF+3TC+EFV	29	Masaka	2017								50			411	Test and treat era	No	No	No	No	No	0	No	No			No	No	No
366.00	MASAKA	1/1/1995			Secondary	Business	Male	TDF+3TC+EFV	22	Masaka	2017							165	60		50	414	Test and treat era	No	No	No	No	No	0	No	No			No	No	No
367.00	Masaka	1/1/1995			Secondary	Others	Female	TDF+3TC+EFV	23	Masaka	2017			0.6	9/24/2018			148	55		111		Test and treat era	No	No	No	No	No	0	No	No			Yes	No	Yes
368.00	Masaka	1/1/1955			None	Civil servant	Female	TDF+3TC+EFV	64	Masaka	2017							166					Covid-19 era	No	No	No	No	No	0	No	No			No	No	No
369.00	Masaka	1/1/1996			Secondary	Others	Male	TDF+3TC+DTG	26	Masaka	2017							166.3	54		30	355	DTG era	No	No	No	No	No	0	No	No			No	No	No
370.00	LWENGO	1/1/1995			Secondary	House wife	Female	TDF+3TC+EFV	20	Masaka	2017							163	60		839	312	Test and treat era	No	No	No	No	No	0	No	No			No	No	No
371.00	MASAKA	1/1/1988			Primary	Business	Female	TDF+3TC+EFV	28	Masaka	2017							158	61			356	Test and treat era	No	No	No	No	No	0	No	No			No	No	No
372.00	MASAKA	1/1/1993			Primary	Unemployed	Female	TDF+3TC+EFV	24	Masaka	2017							159.5	69				Test and treat era	No	No	No	No	No	0	No	No			No	No	No
373.00	s	1/1/1987			Primary	Farmer	Male	TDF+3TC+EFV	31	Masaka	2017							163	60		50		Test and treat era	No	No	No	No	No	0	No	No			No	No	No
374.00	Kyotera	1/1/1996			Primary	Civil servant	Female	TDF+3TC+DTG	24	Masaka	2017								71		50	321	Covid-19 era	No	No	No	No	No	0	No	No			No	No	No
375.00	Masaka	1/1/1996			Primary	Business	Male	TDF+3TC+EFV	19	Masaka	2017							169	64		50	317	Test and treat era	No	No	No	No	No	0	No	No			No	No	No
376.00	Masaka	1/1/1965			Primary	Farmer	Female	TDF+3TC+EFV	51	Masaka	2017							153.2	48		50	372	Test and treat era	No	No	No	No	No	0	No	No			No	No	No
377.00	Masaka	1/1/1986			Primary	Others	Male	TDF+3TC+EFV	31	Masaka	2017							170	77		50		Test and treat era	No	No	No	No	No	0	No	No			No	No	No
378.00	Masaka	1/1/1966			Secondary	Farmer	Male	TDF+3TC+DTG	54	Masaka	2017							177	45		96		Covid-19 era	No	No	No	No	No	0	No	No			No	No	No
379.00	Kalungu	1/1/1989			None	Business	Female	TDF+3TC+EFV	26	Masaka	2017							164	64		50	160	Test and treat era	Yes	No	No	No	No	0	No	No			No	No	No
380.00	Masaka	1/1/1991			Secondary	Business	Female	TDF+3TC+DTG	28	Masaka	2017							162	55			1017	Covid-19 era	No	No	No	No	No	0	No	No			No	No	No
381.00	Masaka	1/1/1973			Primary	Others	Male	TDF+3TC+DTG	47	Masaka	2017							161	60		20	327	Covid-19 era	No	No	No	No	No	0	No	No			No	No	No
382.00	Masaka	1/1/1991			Primary	Unemployed	Female	TDF+3TC+EFV	24	Masaka	2017							157	42		839	121	Test and treat era	No	No	No	No	No	0	No	No			No	No	No
383.00	SEMBABULE	1/1/1976			Primary	Business	Male	TDF+3TC+EFV	40	Masaka	2017							171	54			75	Test and treat era	No	No	Yes	No	No	0	No	No			No	No	No
384.00	MASAKA	1/1/1993			Primary	Business	Female	TDF+3TC+EFV	23	Masaka	2017							154.6		7934	7934	8	Test and treat era	No	No	No	No	No	0	No	No			No	No	No
385.00	Masaka	1/1/1994			Secondary	Others	Male	TDF+3TC+EFV	23	Masaka	2017							160.5					Test and treat era	No	No	No	No	No	0	No	No			No	No	No
386.00	MASAKA	1/1/1967			Secondary	Farmer	Female	TDF+3TC+EFV	52	Masaka	2017							153.5	41		80	76	Covid-19 era	No	No	Yes	No	No	0	No	No			No	No	No
387.00	Masaka	1/1/1983			Primary	Farmer	Female	TDF+3TC+DTG	37	Masaka	2017							151.2	51			644	Covid-19 era	No	No	No	No	No	0	No	No			No	No	No
388.00	Kyotera	1/1/1985				Business	Female	TDF+3TC+DTG	38	Masaka	2017							154	70		51	168	DTG era	No	No	Yes	No	No	0	No	No			No	No	No
389.00	Masaka	1/1/1989				Farmer	Female	TDF+3TC+DTG	30	Masaka	2017							154					Covid-19 era	No	No	No	No	No	0	No	No			No	No	No
390.00	Masaka City	1/1/1995					Female	TDF+3TC+DTG	28	Masaka	2017							162			511		DTG era	No	No	No	No	No	0	No	No			No	No	No
391.00	Masaka	1/1/1994			Primary	Others	Female	TDF+3TC+EFV	21	Masaka	2017							161	51			107	Test and treat era	No	No	Yes	Yes	Yes	0	No	No			No	No	No
392.00	Masaka	1/1/1994					Female	TDF+3TC+EFV	22	Masaka	2017							159	50		56	66	Test and treat era	No	No	No	No	No	0	No	No			No	No	No
393.00	Masaka	1/1/1976			Primary	Others	Male	TDF+3TC+DTG	43	Masaka	2017							167.5	91		400		Covid-19 era	No	No	No	No	No	0	No	No			No	No	No
394.00	Masaka	1/1/1982			Tertiary		Female	TDF+3TC+EFV	38	Masaka	2017							159	58		57		Covid-19 era	No	No	No	No	No	0	No	No			No	No	No
395.00	Masaka	1/1/1978			Primary	Unemployed	Female	TDF+3TC+DTG	41	Masaka	2017												Covid-19 era	No	No	No	No	No	0	No	No			No	No	No
396.00	MASAKA CITY	1/1/2000				Others	Female	TDF+3TC+DTG	23	Masaka	2017							157	50		94	516	DTG era	No	No	No	No	No	0	No	No			No	No	No
397.00	Masaka City	1/1/1993			None	Business	Male	TDF+3TC+DTG	31	Masaka	2017							155.7	65		50	353	DTG era	No	No	No	No	No	0	No	No			No	No	No
398.00	Masaka	1/1/1975			Secondary	Unemployed	Female	TDF+3TC+EFV	41	Masaka	2017							157	44		75	147	Test and treat era	No	No	No	No	No	0	No	No			No	No	No
399.00	SEMBABULE	1/1/1990			Primary	Civil servant	Female	TDF+3TC+EFV	27	Masaka	2017							148.7	50				Test and treat era	No	No	No	No	No	0	No	No			No	No	No
400.00	Masaka	1/1/1976			Primary	House wife	Female	TDF+3TC+EFV	41	Masaka	2017							154			50		Test and treat era	No	No	No	No	No	0	No	No			No	No	No
401.00	Masaka	1/1/1995					Male	TDF+3TC+DTG	22	Masaka	2017							161			50		Test and treat era	No	No	No	No	No	0	No	No			No	No	No
402.00	Ssembabuli	1/1/1992			Secondary	House wife	Female	TDF+3TC+EFV	28	Masaka	2017							164	63				Covid-19 era	No	No	No	No	No	0	No	No			No	No	No
403.00	Lwengo	1/1/1993			Secondary	Others	Male	TDF+3TC+DTG	28	Masaka	2017							176	71		354000	111	Covid-19 era	No	No	No	No	No	0	No	No			No	No	No
404.00	Masaka	1/1/2001					Female	TDF+3TC+DTG	23	Masaka	2017							149					DTG era	No	No	No	No	No	0	No	No			No	No	No
405.00	Kalangala	1/1/1979			Primary	Others	Male	TDF+3TC+EFV	36	Masaka	2017								57			59	Test and treat era	No	No	No	No	No	0	No	No			No	No	No
406.00	Masaka	1/1/1991			Primary	Farmer	Male	TDF+3TC+EFV	27	Masaka	2017	1.7	4/25/2018	1.7	4/25/2018			168	45			26	Test and treat era	No	No	No	No	No	0	No	No			Yes	No	Yes
407.00	Masaka	1/1/1991			Secondary	House wife	Female	TDF+3TC+EFV	28	Masaka	2017							149	59			82	Covid-19 era	No	No	No	No	No	0	No	No			No	No	No
408.00	Masaka	1/1/2000			Secondary	Business	Female	TDF+3TC+DTG	18	Masaka	2017							167			50		Test and treat era	No	No	No	No	No	0	No	No			No	No	No
409.00	Lwengo	1/1/1987			Primary	House wife	Female	TDF+3TC+EFV	28	Masaka	2017								56				Test and treat era	No	No	No	No	No	0	No	No			No	No	No
410.00	Masaka	1/1/1973			Secondary	Business	Female	TDF+3TC+EFV	45	Masaka	2017			0.6	5/18/2018			166	67		20	41	Test and treat era	No	No	No	No	No	0	No	No			Yes	No	Yes
411.00	Masaka	1/1/1992			Primary	Unemployed	Female	TDF+3TC+EFV	27	Masaka	2017							160	62		20		Covid-19 era	No	No	No	No	No	0	No	No			No	No	No
412.00	Masaka	1/1/1991			Primary	Others	Female	TDF+3TC+DTG	30	Masaka	2017							153	61		20		Covid-19 era	No	No	No	No	No	0	No	No			No	No	No
413.00	Masaka	1/1/1987				Others	Male	TDF+3TC+DTG	35	Masaka	2017							170			50	29	DTG era	Yes	No	No	No	No	0	No	No			No	No	No
414.00	MASAKA CITY	1/1/1985					Female	TDF+3TC+DTG	38	Masaka	2017							157.6	68			952	DTG era	No	No	No	No	No	0	No	No			No	No	No
415.00	Masaka	1/1/1982			Primary	Business	Male	TDF+3TC+EFV	33	Masaka	2017								82			370	Test and treat era	No	No	No	No	No	0	No	No			No	No	No
416.00	Masaka	1/1/1978			Primary	Business	Female	TDF+3TC+EFV	40	Masaka	2017							160	61				Test and treat era	No	No	No	No	No	0	No	No			No	No	No
417.00	Masaka	1/1/2001					Female	TDF+3TC+EFV	18	Masaka	2017							25	56				Covid-19 era	No	No	No	No	No	0	No	No			No	No	No
418.00	Masaka	1/1/1991			Secondary	Unemployed	Female	TDF+3TC+EFV	24	Masaka	2017			0.6	7/14/2015			155	53		57	373	Test and treat era	No	No	No	No	No	0	No	No			Yes	No	Yes
419.00	LWENGO	1/1/1976			Primary	Farmer	Male	TDF+3TC+NVP	40	Masaka	2017			1.14	7/19/2016			166	51		20	215	Test and treat era	No	No	No	No	No	0	No	No			Yes	No	Yes
420.00	Masaka	1/1/1967			Primary	Business	Male	TDF+3TC+EFV	50	Masaka	2017	1.1	7/18/2017	1.1	7/18/2017				60		439	46	Test and treat era	No	No	Yes	No	No	0	No	No			Yes	No	Yes
421.00	Masaka	1/1/1996			Primary	Others	Male	TDF+3TC+EFV	22	Masaka	2017							167.7	64		50		Test and treat era	No	No	No	No	No	0	No	No			No	No	No
422.00	Masaka	1/1/1983			Secondary	Others	Female	TDF+3TC+EFV	36	Masaka	2017							150	50		83	47	Covid-19 era	Yes	No	No	No	No	0	No	No			No	No	No
423.00	KALUNGU	1/1/1996					Female	TDF+3TC+DTG	20	Masaka	2017							173			50		Test and treat era	No	No	No	No	No	0	No	No			No	No	No
424.00	MASAKA	1/1/1972			Primary	Business	Female	TDF+3TC+EFV	44	Masaka	2017	1.3	8/17/2016					186	53		115	168	Test and treat era	No	No	Yes	No	No	0	No	No			No	No	No
425.00	Masaka	1/1/2000			Secondary	Business	Female	TDF+3TC+EFV	18	Masaka	2017							162	60				Test and treat era	No	No	Yes	No	No	0	No	No			No	No	No
426.00	Masaka	1/1/2000			Primary	House wife	Female	TDF+3TC+EFV	18	Masaka	2017							160					Test and treat era	No	No	No	No	No	0	No	No			No	No	No
427.00	Masaka	1/1/2002			Primary	Business	Female	TDF+3TC+DTG	18	Masaka	2017								50				Covid-19 era	No	No	No	No	No	0	No	No			No	No	No
428.00	Kalungu	1/1/1976			Primary	Farmer	Male	TDF+3TC+DTG	45	Masaka	2017							160	48				Covid-19 era	No	No	No	No	No	0	No	No			No	No	No
429.00	Lwengo	1/1/1952			Primary		Male	ABC+3TC+DTG	70	Masaka	2017							168.9	50			493	DTG era	No	No	No	No	No	0	No	No			No	No	No
430.00	Masaka	1/1/1988					Female	TDF+3TC+EFV	29	Masaka	2017			1.5	3/1/2017			162	58			689	Test and treat era	No	No	No	No	No	0	No	No			Yes	No	Yes
431.00	MASAKA	1/1/1992			None	Business	Female	TDF+3TC+EFV	24	Masaka	2017							162	82			524	Test and treat era	No	No	No	No	No	0	No	No			No	No	No
432.00	Kyotera	1/1/1968			Secondary	Farmer	Male	TDF+3TC+EFV	49	Masaka	2017							172	66		50		Test and treat era	No	No	No	No	No	0	No	No			No	No	No
433.00	Masaka	1/1/1996			Primary	Others	Female	TDF+3TC+EFV	19	Masaka	2017							163			50		Test and treat era	No	No	No	No	No	0	No	No			No	No	No
434.00	Masaka	1/1/1990			Secondary	Business	Female	TDF+3TC+EFV	29	Masaka	2017							159	54			642	Covid-19 era	No	No	No	No	No	0	No	No			No	No	No
435.00	Masaka	1/1/1983			Tertiary	Others	Male	TDF+3TC+DTG	39	Masaka	2017							164	54		485	2	DTG era	No	No	No	No	No	0	No	No			No	No	No
436.00	MASAKA	1/1/1977					Male	TDF+3TC+EFV	39	Masaka	2017							165	52		53	22	Test and treat era	No	No	Yes	No	No	0	No	No			No	No	No
437.00	MASAKA	1/1/1998			Primary	Unemployed	Female	TDF+3TC+ATV/r	18	Masaka	2017								50				Test and treat era	No	No	No	No	No	0	No	No			No	No	No
438.00	LWENGO	1/1/1993			Secondary	Farmer	Female	TDF+3TC+EFV	24	Masaka	2017			1.2	10/17/2017								Test and treat era	No	No	No	No	No	0	No	No			Yes	No	Yes
439.00	BUKOMANSIMBI	1/1/1977			Secondary	Business	Male	TDF+3TC+EFV	41	Masaka	2017							167	59		173000		Test and treat era	No	No	No	No	No	0	No	No			No	No	No
440.00	Masaka	1/1/1979			Tertiary	House wife	Female	TDF+3TC+DTG	40	Masaka	2017							156.3	44		50	168	Covid-19 era	No	No	No	No	No	0	No	No			No	No	No
441.00	Masaka	1/1/1995				Others	Female	TDF+3TC+DTG	25	Masaka	2017											248	Covid-19 era	No	No	No	No	No	0	No	No			No	No	No
442.00	MASAKA	1/1/1989			Primary	Farmer	Male	TDF+3TC+NVP	26	Masaka	2017							170	60				Test and treat era	No	No	Yes	No	No	0	No	No			No	No	No
443.00	Lwengo	1/1/1985			Primary	Farmer	Female	TDF+3TC+EFV	31	Masaka	2017							161.2	45		20	156	Test and treat era	No	No	Yes	No	No	0	No	No			No	No	No
444.00	Ssembabule	1/1/1997			Secondary	Business	Female	TDF+3TC+EFV	20	Masaka	2017							162					Test and treat era	No	No	No	No	No	0	No	No			No	No	No
445.00	Masaka	1/1/1996			Secondary	House wife	Female	TDF+3TC+DTG	24	Masaka	2017							158	77				Covid-19 era	No	No	No	No	No	0	No	No			No	No	No
446.00	Masaka	1/1/1986			Primary	Farmer	Female	TDF+3TC+EFV	29	Masaka	2017							156	65		50	298	Test and treat era	No	No	No	No	No	0	No	No			No	No	No
447.00	Masaka	1/1/1985			Primary	Unemployed	Male	TDF+3TC+DTG	35	Masaka	2017							166	60		237		Covid-19 era	No	No	No	No	No	0	No	No			No	No	No
448.00	Masaka	1/1/2002			Secondary	Student	Female	TDF+3TC+DTG	18	Masaka	2017							162	54		4821	314	Covid-19 era	No	No	No	No	No	0	No	No			No	No	No
449.00	Masaka	1/1/1978			Tertiary	Others	Female	TDF+3TC+EFV	38	Masaka	2017							157.4	100			507	Test and treat era	No	No	No	No	No	0	No	No			No	No	No
450.00	Masaka	1/1/1997			Primary	House wife	Female	TDF+3TC+EFV	20	Masaka	2017							156.2	65				Test and treat era	No	No	No	No	No	0	No	No			No	No	No
451.00	Masaka	1/1/1970			Secondary	Others	Female	TDF+3TC+DTG	49	Masaka	2017							166.8	89		839	178	Covid-19 era	No	No	No	No	No	0	No	No			No	No	No
452.00	LWENGO	1/1/1969			Primary	Farmer	Female	TDF+3TC+NVP	46	Masaka	2017							160.5	49		30	65	Test and treat era	Yes	No	No	No	No	0	No	No			No	No	No
453.00	Masaka	1/1/1998			Primary		Female	TDF+3TC+EFV	18	Masaka	2017								57				Test and treat era	No	No	No	No	No	0	No	No			No	No	No
454.00	Sembabule	1/1/1971			Primary	Business	Male	TDF+3TC+EFV	47	Masaka	2017							172	71		30	135	Test and treat era	No	No	No	No	No	0	No	No			No	No	No
455.00	Masaka	1/1/1989			Primary	Farmer	Male	TDF+3TC+DTG	30	Masaka	2017							158.5	50			219	Covid-19 era	No	No	No	No	Yes	0	No	No			No	No	No
456.00	Lwengo	1/1/1981				Civil servant	Female	TDF+3TC+DTG	40	Masaka	2017							160			50		Covid-19 era	No	No	No	No	No	0	No	No			No	No	No
457.00	Masaka	1/1/1980			Primary	Farmer	Female	TDF+3TC+EFV	36	Masaka	2017							155	47				Test and treat era	No	No	No	No	No	0	No	No			No	No	No
458.00	Lwengo	1/1/1996			Primary	Unemployed	Female	TDF+3TC+EFV	22	Masaka	2017			1.2	3/23/2018				53			348	Test and treat era	No	No	No	No	No	0	No	No			Yes	No	Yes
459.00	Masaka	1/1/1993			Primary	Others	Female	TDF+3TC+DTG	27	Masaka	2017							174			50		Covid-19 era	No	No	No	No	No	0	No	No			No	No	No
460.00	Masaka	1/1/1989			Secondary	Business	Female	TDF+3TC+DTG	32	Masaka	2017							161	80			513	Covid-19 era	No	No	No	No	No	0	No	No			No	No	No
461.00	MASAKA CITY	1/1/1980					Male	AZT+3TC+ATV/r	37	Masaka	2017												Test and treat era	No	No	Yes	No	No	0	No	No			No	No	No
462.00	Masaka	1/1/1989			Primary	Business	Female	TDF+3TC+EFV	28	Masaka	2017								70			793	Test and treat era	No	No	No	No	No	0	No	No			No	No	No
463.00	Masaka	1/1/1981			Primary	Others	Male	TDF+3TC+EFV	34	Masaka	2017			1.15	9/8/2015			153	63		50	561	Test and treat era	Yes	No	No	No	No	0	No	No			Yes	No	Yes
464.00	MASAKA	1/1/1987			Secondary	House wife	Female	TDF+3TC+EFV	29	Masaka	2017							164	72		54	598	Test and treat era	No	No	No	No	No	0	No	No			No	No	No
465.00	Masaka	1/1/1989			Secondary	House wife	Female	TDF+3TC+EFV	28	Masaka	2017							157	67				Test and treat era	No	No	No	No	No	0	No	No			No	No	No
466.00	Masaka	1/1/2000			Primary	House wife	Female	TDF+3TC+EFV	19	Masaka	2017							158.5	52		50		Covid-19 era	No	No	No	No	No	0	No	No			No	No	No
467.00	Masaka	1/1/1989			Primary	Business	Male	TDF+3TC+DTG	32	Masaka	2017							152	58		50		Covid-19 era	No	No	Yes	No	No	0	No	No			No	No	No
468.00	Lwengo	1/1/1988			Primary	Business	Male	TDF+3TC+EFV	27	Masaka	2017							165	65		50	463	Test and treat era	No	No	No	No	No	0	No	No			No	No	No
469.00	Masaka	1/1/1991			Secondary	Unemployed	Female	TDF+3TC+EFV	24	Masaka	2017								75				Test and treat era	No	No	No	No	No	0	No	No			No	No	No
470.00	MASAKA	1/1/1981			Primary	Business	Female	TDF+3TC+EFV	36	Masaka	2017							163	66		99	682	Test and treat era	No	No	No	No	No	0	No	No			No	No	No
471.00	Lwengo	1/1/1989			Tertiary	Unemployed	Female	TDF+3TC+EFV	28	Masaka	2017												Test and treat era	No	No	No	No	No	0	No	No			No	No	No
472.00	Masaka	1/1/1986			Secondary	Business	Female	TDF+3TC+EFV	31	Masaka	2017					0.9	5/18/2018				50		Test and treat era	No	No	No	No	No	0	No	No			No	Yes	Yes
473.00	Masaka	1/1/1979			Primary	Business	Male	TDF+3TC+DTG	40	Masaka	2017	1.32	5/28/2019	1.32	5/28/2019			160	52		30		Covid-19 era	No	No	Yes	No	No	0	No	No			Yes	No	Yes
474.00	Masaka	1/1/1992			Tertiary	Business	Female	TDF+3TC+DTG	29	Masaka	2017							153	73		35		Covid-19 era	No	No	No	No	No	0	No	No			No	No	No
475.00	Masaka city	1/1/1978			Primary	Others	Male	TDF+3TC+DTG	44	Masaka	2017							166.7	60		91	298	DTG era	No	No	No	No	No	0	No	No			No	No	No
476.00	MASAKA	1/1/1982					Male	TDF+3TC+DTG	41	Masaka	2017							176.6	69		20	83	DTG era	Yes	No	No	No	No	0	No	No			No	No	No
477.00	Masaka	1/1/1989			Primary		Male	TDF+3TC+EFV	26	Masaka	2017							172	61			433	Test and treat era	No	No	No	No	No	0	No	No			No	No	No
478.00	MASAKA	1/1/1987			Primary	Others	Female	TDF+3TC+EFV	29	Masaka	2017							154	57			436	Test and treat era	No	No	No	No	No	0	No	No			No	No	No
479.00	Bukomansimbi	1/1/1984			Secondary	Business	Male	TDF+3TC+EFV	33	Masaka	2017							168.4	60		99	32	Test and treat era	No	No	No	No	No	0	No	No			No	No	No
480.00	Kyotera	1/1/1986			Primary		Female	TDF+3TC+EFV	32	Masaka	2017			1.1	6/25/2018			155	48		50		Test and treat era	No	No	Yes	No	No	0	No	No			Yes	No	Yes
481.00	Masaka	1/1/1999			Primary	House wife	Female	TDF+3TC+EFV	20	Masaka	2017							150	61				Covid-19 era	No	No	No	No	No	0	No	No			No	No	No
482.00	Masaka	1/1/1994			Secondary	Business	Male	TDF+3TC+NVP	21	Masaka	2017								56			125	Test and treat era	No	No	No	No	No	0	No	No			No	No	No
483.00	Masaka	1/1/1989			Secondary	Unemployed	Female	TDF+3TC+EFV	27	Masaka	2017							163	58		50		Test and treat era	No	No	No	No	No	0	No	No			No	No	No
484.00	RAKAI	1/1/1974			Primary		Male	TDF+3TC+EFV	43	Masaka	2017							165.6	60			432	Test and treat era	No	No	No	No	No	0	No	No			No	No	No
485.00	Masaka	1/1/1995			Secondary	House wife	Female	TDF+3TC+EFV	22	Masaka	2017					0.8	7/18/2018	157					Test and treat era	No	No	No	No	No	0	No	No			No	Yes	Yes
486.00	Masaka	1/1/2000			Secondary	Others	Female	TDF+3TC+EFV	19	Masaka	2017							168	60		50	1067	Covid-19 era	No	No	No	No	No	0	No	No			No	No	No
487.00	MASAKA CITY	1/1/1993					Female	TDF+3TC+DTG	29	Masaka	2017							163			30		DTG era	No	No	No	No	No	0	No	No			No	No	No
488.00	Masaka	1/1/1997			Secondary		Female	TDF+3TC+EFV	18	Masaka	2017								59				Test and treat era	No	No	No	No	No	0	No	No			No	No	No
489.00	MASAKA	1/1/1995			Primary	Business	Female	TDF+3TC+EFV	21	Masaka	2017							163	75		30	567	Test and treat era	No	No	No	No	No	0	No	No			No	No	No
490.00	MASAKA	1/1/1995			Secondary	Business	Female	TDF+3TC+EFV	22	Masaka	2017							154.8	45			650	Test and treat era	No	No	No	No	No	0	No	No			No	No	No
491.00	Busia	1/1/1996			Secondary		Female	TDF+3TC+EFV	22	Masaka	2017												Test and treat era	No	No	Yes	No	No	0	No	No			No	No	No
492.00	Masaka	1/1/1979			Primary	House wife	Female	TDF+3TC+EFV	40	Masaka	2017								53				Covid-19 era	No	No	No	No	No	0	No	No			No	No	No
493.00	Bukomansimbi	1/1/1998			Tertiary	Business	Female	TDF+3TC+DTG	22	Masaka	2017							151	35				Covid-19 era	No	No	Yes	Yes	No	0	No	No			No	No	No
494.00	Lwengo	1/1/1986			None	Farmer	Male	TDF+3TC+DTG	35	Masaka	2017							173	57				Covid-19 era	No	No	Yes	Yes	No	0	No	No			No	No	No
495.00	Masaka	1/1/1999			Secondary	Others	Female	TDF+3TC+DTG	23	Masaka	2017							161	62		173	4	DTG era	No	No	Yes	Yes	No	0	No	No			No	No	No
496.00	Lwengo	1/1/1981			Primary	Others	Male	TDF+3TC+NVP	34	Masaka	2017											7	Test and treat era	No	No	No	No	No	0	No	No			No	No	No
497.00	Masaka	1/1/1993			None	Unemployed	Female	TDF+3TC+EFV	23	Masaka	2017								54		50	278	Test and treat era	No	No	No	No	No	0	No	No			No	No	No
498.00	Kyotera	1/1/1985			Primary	House wife	Female	TDF+3TC+EFV	32	Masaka	2017							153	59				Test and treat era	No	No	No	No	No	0	No	No			No	No	No
499.00	Masaka	1/1/1995			Primary	Business	Female	TDF+3TC+EFV	23	Masaka	2017							159	51		50		Test and treat era	No	No	No	No	No	0	No	No			No	No	No
500.00	Masaka	6/12/1994			Secondary	Business	Female	TDF+3TC+EFV	25	Masaka	2017							152	63		20	229	Covid-19 era	No	No	No	No	No	0	No	No			No	No	No
501.00	Lwengo	1/1/1993			Primary	Business	Female	TDF+3TC+DTG	22	Masaka	2017							160			50		Test and treat era	No	No	No	No	No	0	No	No			No	No	No
502.00	Masaka	1/1/1994			Secondary	House wife	Female	TDF+3TC+EFV	21	Masaka	2017												Test and treat era	No	No	No	No	No	0	No	No			No	No	No
503.00	MASAKA	1/1/1990			Primary	Unemployed	Female	TDF+3TC+EFV	26	Masaka	2017								50		75	526	Test and treat era	No	No	No	No	No	0	No	No			No	No	No
504.00	MASAKA	1/1/1982			None	Business	Female	TDF+3TC+EFV	35	Masaka	2017			1.4	10/17/2017			155.1	97			231	Test and treat era	No	No	No	No	No	0	No	No			Yes	No	Yes
505.00	Masaka	1/1/1989			Primary	Business	Female	TDF+3TC+EFV	30	Masaka	2017							143	45.8		142		Covid-19 era	No	No	No	No	No	0	No	No			No	No	No
506.00	Lwengo	1/1/1989				Farmer	Female	TDF+3TC+EFV	29	Masaka	2017							153			51		Test and treat era	No	No	No	No	No	0	No	No			No	No	No
507.00	Masaka	1/1/1982			Secondary	Business	Female	TDF+3TC+EFV	33	Masaka	2017					1.3	11/14/2016	155.5	48		883		Test and treat era	No	No	No	No	No	0	No	No			No	Yes	Yes
508.00	Masaka	1/1/1971			Primary	Farmer	Male	TDF+3TC+NVP	45	Masaka	2017							171	52		169	22	Test and treat era	No	No	No	No	No	0	No	No			No	No	No
509.00	Kalangala	1/1/1991			Primary	Business	Female	TDF+3TC+EFV	26	Masaka	2017							156	49		839		Test and treat era	No	No	No	No	No	0	No	No			No	No	No
510.00	Ssembabule	1/1/1991			Secondary	House wife	Female	TDF+3TC+EFV	28	Masaka	2017								58				Covid-19 era	No	No	No	No	No	0	No	No			No	No	No
511.00	Masaka	1/1/1993					Male	TDF+3TC+DTG	27	Masaka	2017							151.5	50		316		Covid-19 era	No	No	No	No	No	0	No	No			No	No	No
512.00	Masaka	1/1/1974					Female	TDF+3TC+EFV	41	Masaka	2017							172	39				Test and treat era	No	No	Yes	No	Yes	0	No	No			No	No	No
513.00	Masaka	1/1/1980			Secondary		Female	TDF+3TC+DTG	41	Masaka	2017								56			15	Covid-19 era	No	No	Yes	No	No	0	No	No			No	No	No
514.00	MASAKA	1/1/1983			Primary	Farmer	Male	TDF+3TC+EFV	32	Masaka	2017							164	63				Test and treat era	No	No	No	No	No	0	No	No			No	No	No
515.00	Masaka	1/1/1979			Primary	Others	Male	TDF+3TC+EFV	37	Masaka	2017								45			17	Test and treat era	No	No	No	No	No	0	No	No			No	No	No
516.00	Masaka	1/1/1997			Primary	Unemployed	Female	TDF+3TC+EFV	20	Masaka	2017							153.2	55				Test and treat era	No	No	No	No	No	0	No	No			No	No	No
517.00	MASAKA	1/1/1982			Primary	Business	Male	TDF+3TC+EFV	36	Masaka	2017	1.5	3/17/2013					173	84		400		Test and treat era	No	No	No	No	No	0	No	No			No	No	No
518.00	Masaka	1/1/1992			Secondary	House wife	Female	TDF+3TC+EFV	28	Masaka	2017							160	55			345	Covid-19 era	No	No	No	No	No	0	No	No			No	No	No
519.00	LWENGO	1/1/1985			Primary		Male	TDF+3TC+EFV	30	Masaka	2017							163	53		85	386	Test and treat era	No	No	No	No	No	0	No	No			No	No	No
520.00	Lwengo	1/1/1987			Primary	Farmer	Male	TDF+3TC+EFV	29	Masaka	2017			1.2	4/12/2016			168	49		57	127	Test and treat era	Yes	No	Yes	No	No	0	No	No			Yes	No	Yes
521.00	Masaka	1/1/1968			Primary	Business	Male	TDF+3TC+EFV	50	Masaka	2017							170	55		230	147	Test and treat era	No	No	No	No	No	0	No	No			No	No	No
522.00	Masaka	1/1/1997			Secondary	Business	Female	TDF+3TC+EFV	22	Masaka	2017							159.3	50		20		Covid-19 era	No	No	No	No	No	0	No	No			No	No	No
523.00	Masaka	1/1/1994			Primary		Female	TDF+3TC+EFV	22	Masaka	2017										71		Test and treat era	No	No	Yes	No	No	0	No	No			No	No	No
524.00	Masaka	1/1/1989			Primary	Business	Female	TDF+3TC+DTG	32	Masaka	2017							152	50		50	230	Covid-19 era	No	No	No	No	No	0	No	No			No	No	No
525.00	Masaka	1/1/1990			None	Business	Male	TDF+3TC+DTG	34	Masaka	2017							168	50		50	9	DTG era	No	No	Yes	No	No	0	No	No			No	No	No
526.00	Lwengo	1/1/1960			Primary	Farmer	Female	TDF+3TC+EFV	55	Masaka	2017							159.2	46		550	553	Test and treat era	No	No	No	No	No	0	No	No			No	No	No
527.00	Masaka	1/1/1983			Secondary	Others	Male	TDF+3TC+DTG	39	Masaka	2017							167	62		50	336	DTG era	No	No	No	No	No	0	No	No			No	No	No
528.00	Ssembabule	1/1/1973			Primary	Farmer	Male	TDF+3TC+EFV	44	Masaka	2017							169.4	47		100	45	Test and treat era	Yes	No	Yes	Yes	No	0	No	No			No	No	No
529.00	lwengo	1/1/1990			Primary	Farmer	Female	TDF+3TC+EFV	29	Masaka	2017							156.8	70		50		Covid-19 era	No	No	No	No	No	0	No	No			No	No	No
530.00	Masaka	1/1/1988			Primary	Unemployed	Female	TDF+3TC+EFV	32	Masaka	2017							158	48				Covid-19 era	No	No	Yes	No	No	0	No	No			No	No	No
531.00	Masaka	1/1/1999					Female	TDF+3TC+DTG	22	Masaka	2017							148	45		14200	783	Covid-19 era	No	No	No	No	No	0	No	No			No	No	No
532.00	Masaka	1/1/1975			Primary	Unemployed	Female	TDF+3TC+EFV	40	Masaka	2017							150.5	40		50		Test and treat era	No	No	No	No	No	0	No	No			No	No	No
533.00	MASAKA	1/1/1991			Primary	House wife	Female	TDF+3TC+NVP	25	Masaka	2017							144	40		47	41	Test and treat era	No	No	No	No	No	0	No	No			No	No	No
534.00	Masaka	1/1/1998			Primary		Female	TDF+3TC+EFV	19	Masaka	2017							152	58				Test and treat era	No	No	No	No	No	0	No	No			No	No	No
535.00	Masaka	1/1/1999			Tertiary		Female	TDF+3TC+EFV	20	Masaka	2017							160.1			400		Covid-19 era	No	No	No	No	No	0	No	No			No	No	No
536.00	Masaka	1/1/1993			Primary	House wife	Female	TDF+3TC+EFV	22	Masaka	2017							159	56		50		Test and treat era	No	No	No	No	No	0	No	No			No	No	No
537.00	MASAKA	1/1/1993			Secondary	Business	Female	TDF+3TC+EFV	24	Masaka	2017							158	67		79	812	Test and treat era	No	No	No	No	No	0	No	No			No	No	No
538.00	MPIGI	1/1/1977			None	Farmer	Female	TDF+3TC+EFV	38	Masaka	2017							163				432	Test and treat era	No	No	No	No	No	0	No	No			No	No	No
539.00	Bukomansimbi	1/1/1984			Primary	Farmer	Male	TDF+3TC+EFV	34	Masaka	2017			1.3	5/21/2018			171	76			536	Test and treat era	Yes	No	No	No	No	0	No	No			Yes	No	Yes
540.00	Kalungu	1/1/1985			Primary	Others	Female	TDF+3TC+EFV	33	Masaka	2017							158			30		Test and treat era	No	No	No	No	No	0	No	No			No	No	No
541.00	Masaka	1/1/1988			Primary	Others	Male	TDF+3TC+DTG	28	Masaka	2017							174			217000		Test and treat era	No	No	No	No	No	0	No	No			No	No	No
542.00	Mukono	1/1/1968				Business	Male	TDF+3TC+DTG	55	Masaka	2017							160.5	68		50	309	DTG era	No	No	No	No	No	0	No	No			No	No	No
543.00	Masaka	1/1/1990			Primary	House wife	Female	TDF+3TC+EFV	25	Masaka	2017							155	65		20	305	Test and treat era	No	No	No	No	No	0	No	No			No	No	No
544.00	Masaka	1/1/1968			Tertiary	Others	Female	TDF+3TC+EFV	48	Masaka	2017							165.2	65		883	239	Test and treat era	No	No	No	No	No	0	No	No			No	No	No
545.00	Masaka	1/1/1991			Primary	Business	Female	TDF+3TC+EFV	26	Masaka	2017							148	54		26564		Test and treat era	No	No	No	No	No	0	No	No			No	No	No
546.00	Masaka	1/1/1992			Secondary	Business	Female	TDF+3TC+EFV	26	Masaka	2017			0.6	6/20/2018			164.1	59				Test and treat era	No	No	No	No	No	0	No	No			Yes	No	Yes
547.00	Masaka	1/1/1996			Secondary		Female	TDF+3TC+EFV	23	Masaka	2017							152	51				Covid-19 era	No	No	No	No	No	0	No	No			No	No	No
548.00	Masaka	1/1/1983			Secondary	Unemployed	Female	TDF+3TC+NVP	32	Masaka	2017			0.51	7/14/2015				57			288	Test and treat era	No	No	No	No	No	0	No	No			Yes	No	Yes
549.00	MASAKA	1/1/1982			Primary	Business	Female	TDF+3TC+EFV	35	Masaka	2017							158	52		50	729	Test and treat era	No	No	No	No	No	0	No	No			No	No	No
550.00	Masaka	1/1/1988					Male	TDF+3TC+EFV	30	Masaka	2017							162.8	50				Test and treat era	No	No	No	No	No	0	No	No			No	No	No
551.00	Masaka	1/1/1997			Primary	House wife	Female	TDF+3TC+EFV	20	Masaka	2017							156					Test and treat era	No	No	No	No	No	0	No	No			No	No	No
552.00	Masaka	1/1/1995				Others	Male	TDF+3TC+DTG	28	Masaka	2017								65		58	541	DTG era	No	No	No	No	No	0	No	No			No	No	No
553.00	Masaka	1/1/1990			Tertiary	Unemployed	Female	TDF+3TC+EFV	25	Masaka	2017							152	56				Test and treat era	No	No	No	No	No	0	No	No			No	No	No
554.00	Masaka	1/1/1998			Primary	Business	Female	TDF+3TC+EFV	19	Masaka	2017							141.3	40			800	Test and treat era	No	No	No	No	No	0	No	No			No	No	No
555.00	MPIGI	1/1/1979			Tertiary	Civil servant	Female	TDF+3TC+EFV	38	Masaka	2017							168	65		400	506	Test and treat era	No	No	No	No	No	0	No	No			No	No	No
556.00	Kalungu	1/1/1975			Secondary	Business	Male	TDF+3TC+EFV	43	Masaka	2017							169.7	75		50		Test and treat era	Yes	Yes	No	No	Yes	0	No	No			No	No	No
557.00	Masaka	1/1/1989			Secondary	Business	Female	TDF+3TC+EFV	30	Masaka	2017							150	58				Covid-19 era	No	No	No	No	No	0	No	No			No	No	No
558.00	Masaka	1/1/1985			Primary	Others	Male	TDF+3TC+DTG	35	Masaka	2017							167	61		20	74	Covid-19 era	No	No	No	No	No	0	No	No			No	No	No
559.00	Masaka city	1/1/2003			Secondary	House wife	Female	TDF+3TC+DTG	18	Masaka	2017							151	47		20		Covid-19 era	No	No	No	No	No	0	No	No			No	No	No
560.00	Masaka	1/1/1988					Female	TDF+3TC+DTG	34	Masaka	2017							159	66			908	DTG era	No	No	No	No	No	0	No	No			No	No	No
561.00	Masaka	1/1/1982			Primary	Others	Male	TDF+3TC+NVP	33	Masaka	2017							166	65		839		Test and treat era	No	No	No	No	No	0	No	No			No	No	No
562.00	MASAKA	1/1/1991			Secondary		Male	TDF+3TC+EFV	25	Masaka	2017			1.7	9/19/2016			165	47		100	264	Test and treat era	No	No	No	No	No	0	No	No			Yes	No	Yes
563.00	Masaka	1/1/1980			Tertiary	Civil servant	Male	TDF+3TC+EFV	37	Masaka	2017							169				29	Test and treat era	No	No	No	No	No	0	No	No			No	No	No
564.00	Lwengo	1/1/1993			Primary	Others	Female	TDF+3TC+EFV	24	Masaka	2017							182.3			50		Test and treat era	No	No	No	No	No	0	No	No			No	No	No
565.00	Masaka	1/1/1993			Secondary	Others	Female	TDF+3TC+EFV	22	Masaka	2017							155					Test and treat era	No	No	No	No	No	0	No	No			No	No	No
566.00	Masaka	1/1/1997			Primary	Unemployed	Female	TDF+3TC+DTG	23	Masaka	2017							155	55			665	Covid-19 era	No	No	No	No	No	0	No	No			No	No	No
567.00	Masaka city	1/1/1978			Secondary	Others	Male	NONE	39	Masaka	2017							162	44		400	330	Test and treat era	No	No	No	No	No	0	No	No			No	No	No
568.00	Masaka	1/1/1991			Secondary		Female	TDF+3TC+EFV	24	Masaka	2017			0.61	10/16/2015			152				319	Test and treat era	No	No	No	No	No	0	No	No			Yes	No	Yes
569.00	Masaka	1/1/1991			Primary		Female	TDF+3TC+EFV	25	Masaka	2017											170	Test and treat era	No	No	No	No	No	0	No	No			No	No	No
570.00	MASAKA	1/1/1985			Secondary	Business	Male	TDF+3TC+EFV	32	Masaka	2017							160	72			223	Test and treat era	No	No	No	No	No	0	No	No			No	No	No
571.00	Masaka	1/1/1995			Secondary	Civil servant	Male	TDF+3TC+EFV	23	Masaka	2017							160.7	56				Test and treat era	No	No	No	No	No	0	No	No			No	No	No
572.00	Masaka	1/1/1988			Secondary	House wife	Female	TDF+3TC+EFV	28	Masaka	2017							172.5					Test and treat era	No	No	No	No	No	0	No	No			No	No	No
573.00	Bukomansimbi	1/1/1955			Primary		Female	TDF+3TC+EFV	60	Masaka	2017							151			50	160	Test and treat era	No	No	No	No	No	0	No	No			No	No	No
574.00	Masaka	1/1/1988			Primary	Others	Male	TDF+3TC+EFV	28	Masaka	2017							166			30		Test and treat era	No	No	Yes	No	No	0	No	No			No	No	No
575.00	Masaka	1/1/1988			Primary	Unemployed	Male	TDF+3TC+EFV	29	Masaka	2017							171.2	63		50	246	Test and treat era	No	No	No	No	No	0	No	No			No	No	No
576.00	Rakai	1/1/1996			Primary	Business	Male	TDF+3TC+DTG	24	Masaka	2017							175			50	227	Covid-19 era	No	No	No	No	No	0	No	No			No	No	No
577.00	Masaka	1/1/1992			Primary	Farmer	Male	TDF+3TC+DTG	28	Masaka	2017							168			20		Covid-19 era	No	No	Yes	Yes	No	0	No	No			No	No	No
578.00	Masaka	1/1/1991					Female	TDF+3TC+EFV	25	Masaka	2017							160	43		20	29	Test and treat era	No	No	No	No	No	0	No	No			No	No	No
579.00	Masaka	1/1/1995			Primary	House wife	Female	TDF+3TC+EFV	22	Masaka	2017							158.2	50				Test and treat era	No	No	No	No	No	0	No	No			No	No	No
580.00	Masaka	1/1/1995			Primary	House wife	Female	TDF+3TC+EFV	23	Masaka	2017							157	54				Test and treat era	No	No	No	No	No	0	No	No			No	No	No
581.00	Masaka	1/1/1985			Primary	Business	Female	TDF+3TC+EFV	30	Masaka	2017										1150		Test and treat era	No	No	No	No	No	0	No	No			No	No	No
582.00	MASAKA	1/1/1976			Primary	Business	Female	TDF+3TC+EFV	39	Masaka	2017							160	70			538	Test and treat era	No	No	No	No	No	0	No	No			No	No	No
583.00	MASAKA	1/1/1984			Secondary	Civil servant	Female	TDF+3TC+NVP	32	Masaka	2017							156	42		400	170	Test and treat era	No	No	No	No	No	0	No	No			No	No	No
584.00	Bukomansimbi	1/1/1983			Primary	Farmer	Female	ABC+3TC+ATV/r	33	Masaka	2017							151					Test and treat era	No	No	No	No	No	0	No	No			No	No	No
585.00	Masaka	1/1/1973			Primary	Farmer	Female	TDF+3TC+EFV	45	Masaka	2017			1.1	2/20/2018			159.7	45		20	131	Test and treat era	No	No	No	No	No	0	No	No			Yes	No	Yes
586.00	Bukomsimbi	1/1/1999			Secondary	Business	Female	TDF+3TC+EFV	20	Masaka	2017							155.2	45			414	Covid-19 era	No	No	No	No	No	0	No	No			No	No	No
587.00	Masaka	1/1/1995			Secondary	House wife	Female	TDF+3TC+EFV	25	Masaka	2017							156	68		119	390	Covid-19 era	No	No	No	No	No	0	No	No			No	No	No
588.00	Masaka	1/1/1987			Primary	Business	Female	TDF+3TC+DTG	34	Masaka	2017							156				614	Covid-19 era	No	No	No	No	No	0	No	No			No	No	No
589.00	Masaka	1/1/1988			Secondary	Unemployed	Female	TDF+3TC+NVP	27	Masaka	2017							156	46			141	Test and treat era	No	No	No	No	No	0	No	No			No	No	No
590.00	Masaka	1/1/1994			Secondary	House wife	Female	TDF+3TC+EFV	22	Masaka	2017							155.7	40		1230	471	Test and treat era	No	No	No	No	No	0	No	No			No	No	No
591.00	MASAKA	1/1/1995			Primary	Others	Female	TDF+3TC+EFV	22	Masaka	2017							158.4	45			503	Test and treat era	No	No	No	No	No	0	No	No			No	No	No
592.00	Masaka	1/1/1983			Secondary	Business	Female	TDF+3TC+EFV	36	Masaka	2017							152.5	82				Covid-19 era	No	No	No	No	No	0	No	No			No	No	No
593.00	Masaka	1/1/1990			Secondary		Female	TDF+3TC+DTG	30	Masaka	2017							174.4	50				Covid-19 era	No	No	No	No	No	0	No	No			No	No	No
594.00	Masaka	1/1/2003			Primary		Female	TDF+3TC+DTG	18	Masaka	2017							166	58				Covid-19 era	No	No	No	No	No	0	No	No			No	No	No
595.00		1/1/1959					Male	TDF+3TC+DTG	64	Masaka	2017							150	54		113086	16	DTG era	No	No	Yes	No	No	0	No	No			No	No	No
596.00		1/1/1987			Primary	Business	Male	TDF+3TC+NVP	30	Masaka	2017							169	72		30	1034	Test and treat era	No	No	No	No	No	0	No	No			No	No	No
597.00	Bukomansimbi	1/1/1975			Primary	Farmer	Female	TDF+3TC+EFV	40	Masaka	2017							156.5	46		400	13	Test and treat era	No	No	Yes	No	No	0	No	No			No	No	No
598.00	Masaka	1/1/1984			Primary	House wife	Female	TDF+3TC+EFV	33	Masaka	2017								88				Test and treat era	No	No	No	No	No	0	No	No			No	No	No
599.00	Masaka	1/1/1993			Tertiary		Female	TDF+3TC+EFV	26	Masaka	2017							157	50		4660		Covid-19 era	No	No	No	No	No	0	No	No			No	No	No
600.00	Bukomansimbi	1/1/1981			Tertiary	Business	Male	TDF+3TC+DTG	40	Masaka	2017											225	Covid-19 era	No	No	No	No	No	0	No	No			No	No	No
601.00	Lwengo	1/1/1995			Primary		Female	TDF+3TC+EFV	20	Masaka	2017							156	58		65		Test and treat era	No	No	No	No	No	0	No	No			No	No	No
602.00	Lwengo	1/1/1972			Primary	Farmer	Male	TDF+3TC+EFV	44	Masaka	2017							166	60		50	129	Test and treat era	No	No	No	No	No	0	No	No			No	No	No
603.00	MASAKA	1/1/1993			Primary	Student	Female	TDF+3TC+EFV	24	Masaka	2017							162			32500		Test and treat era	No	No	No	No	No	0	No	No			No	No	No
604.00	Masaka	1/1/1991			Primary	Business	Male	TDF+3TC+EFV	27	Masaka	2017	0.7	5/21/2018	0.7	5/21/2018			165.6	43		20	30	Test and treat era	No	No	Yes	Yes	No	0	No	No			Yes	No	Yes
605.00	Kampala	1/1/1984			Primary	Business	Male	TDF+3TC+EFV	35	Masaka	2017							165	49		400		Covid-19 era	No	No	No	No	No	0	No	No			No	No	No
606.00	Masaka	1/1/1985					Female	TDF+3TC+DTG	36	Masaka	2017							153	69		136	202	Covid-19 era	No	No	Yes	No	No	0	No	No			No	No	No
607.00	Masaka city	1/1/1988			Secondary	Business	Female	TDF+3TC+DTG	34	Masaka	2017							152			136		DTG era	No	No	No	No	No	0	No	No			No	No	No
608.00	Masaka City	1/1/1997				Business	Female	TDF+3TC+DTG	26	Masaka	2017							158	93		400	248	DTG era	No	No	No	No	No	0	No	No			No	No	No
609.00	Masaka	1/1/1972			Primary	Farmer	Male	TDF+3TC+EFV	43	Masaka	2017							170	60		287	162	Test and treat era	No	No	Yes	No	No	0	No	No			No	No	No
610.00	Masaka	1/1/1983			Tertiary	Unemployed	Female	TDF+3TC+EFV	34	Masaka	2017								55				Test and treat era	No	No	No	No	No	0	No	No			No	No	No
611.00	Masaka	1/1/1986			Primary	Business	Female	TDF+3TC+EFV	32	Masaka	2017			0.7	6/20/2018			148.6	59				Test and treat era	No	No	No	No	No	0	No	No			Yes	No	Yes
612.00	Masaka	1/1/1989			Primary	Others	Male	TDF+3TC+DTG	29	Masaka	2017							170					Test and treat era	No	No	No	No	No	0	No	No			No	No	No
613.00	Bukomansimbi	1/1/1989			Primary	Unemployed	Female	TDF+3TC+EFV	26	Masaka	2017			0.65	7/14/2015			159	58		400	182	Test and treat era	No	No	No	No	No	0	No	No			Yes	No	Yes
614.00	Masaka	1/1/1996			Primary	House wife	Female	TDF+3TC+EFV	21	Masaka	2017							163	60		839	378	Test and treat era	No	No	No	No	No	0	No	No			No	No	No
615.00	Masaka	1/1/1973			Tertiary	Civil servant	Male	TDF+3TC+EFV	45	Masaka	2017							173.2	68				Test and treat era	No	No	No	No	No	0	No	No			No	No	No
616.00	Masaka	1/1/1974			Primary	Unemployed	Female	TDF+3TC+DTG	45	Masaka	2017							150	40		20	10	Covid-19 era	No	No	Yes	No	No	0	No	No			No	No	No
617.00	Masaka City	1/1/1996				Business	Female	TDF+3TC+DTG	24	Masaka	2017							149			50		Covid-19 era	No	No	No	No	No	0	No	No			No	No	No
618.00	Masaka	1/1/1996			Primary	Student	Female	TDF+3TC+EFV	19	Masaka	2017							140	42			572	Test and treat era	No	No	No	No	No	0	No	No			No	No	No
619.00	Masaka	1/1/1992			Tertiary	Student	Female	TDF+3TC+EFV	23	Masaka	2017							154.5	57		20	524	Test and treat era	No	No	No	No	No	0	No	No			No	No	No
620.00	Masaka	1/1/1983			Secondary	House wife	Female	TDF+3TC+EFV	32	Masaka	2017								47			240	Test and treat era	No	No	No	No	No	0	No	No			No	No	No
621.00	Masaka	1/1/1990			Primary	Others	Female	TDF+3TC+EFV	27	Masaka	2017							160	45				Test and treat era	No	No	No	No	No	0	No	No			No	No	No
622.00	Masaka	1/1/1971			Primary	Business	Male	TDF+3TC+EFV	47	Masaka	2017							161.8	53		400		Test and treat era	No	No	No	No	No	0	No	No			No	No	No
623.00	Lwengo	1/1/1989			Primary	Farmer	Female	TDF+3TC+EFV	30	Masaka	2017							156.3					Covid-19 era	No	No	No	No	No	0	No	No			No	No	No
624.00	Masaka	1/1/1995			Primary		Female	TDF+3TC+DTG	26	Masaka	2017							156	74			620	Covid-19 era	No	No	No	No	No	0	No	No			No	No	No
625.00	Masaka	1/1/1987			Secondary	Unemployed	Female	TDF+3TC+DTG	35	Masaka	2017							172	50			76	DTG era	No	No	Yes	Yes	No	0	No	No			No	No	No
626.00	Kalungu	1/1/1980			Secondary	Farmer	Female	TDF+3TC+EFV	37	Masaka	2017							167	74		50	866	Test and treat era	No	No	No	No	No	0	No	No			No	No	No
627.00	Lwengo	1/1/1946			Primary	Farmer	Male	TDF+3TC+EFV	69	Masaka	2017			0.93	9/21/2015			167	64		50	118	Test and treat era	Yes	No	No	No	No	0	No	No			Yes	No	Yes
628.00	Masaka	1/1/1988			None	Others	Female	TDF+3TC+EFV	30	Masaka	2017							159	60		20		Test and treat era	No	No	No	No	No	0	No	No			No	No	No
629.00	Lwengo	1/1/1993			Primary	House wife	Female	TDF+3TC+EFV	22	Masaka	2017			0.55	10/19/2015			160	55			505	Test and treat era	No	No	No	No	No	0	No	No			Yes	No	Yes
630.00	MASAKA	1/1/1998			Secondary	Business	Female	TDF+3TC+EFV	19	Masaka	2017							159.5	48				Test and treat era	No	No	No	No	No	0	No	No			No	No	No
631.00	Masaka	1/1/1978			Primary	Others	Male	TDF+3TC+EFV	40	Masaka	2017							171.5	49		74		Test and treat era	No	No	Yes	No	No	0	No	No			No	No	No
632.00	Kalungu	1/1/1996			Primary	House wife	Female	TDF+3TC+EFV	23	Masaka	2017							157	55			537	Covid-19 era	No	No	No	No	Yes	0	No	No			No	No	No
633.00	Masaka	1/1/2002					Female	TDF+3TC+DTG	18	Masaka	2017								57			560	Covid-19 era	No	No	No	No	No	0	No	No			No	No	No
634.00	Masaka	1/1/1989			Primary	Farmer	Female	TDF+3TC+EFV	26	Masaka	2017							158	63			209	Test and treat era	No	No	No	No	No	0	No	No			No	No	No
635.00	Masaka	1/1/1996			Secondary	Business	Female	TDF+3TC+EFV	22	Masaka	2017			0.9	1/17/2018			163	50		30	22	Test and treat era	No	No	Yes	No	No	0	No	No			Yes	No	Yes
636.00	Masaka	1/1/1996			Secondary		Female	TDF+3TC+EFV	23	Masaka	2017							152	54			419	Covid-19 era	No	No	No	No	No	0	No	No			No	No	No
637.00	Masaka	1/1/1992			Tertiary	Civil servant	Female	TDF+3TC+DTG	26	Masaka	2017							158					Test and treat era	No	No	No	No	No	0	No	No			No	No	No
638.00	Lwengo	1/1/1990			Secondary	Others	Male	TDF+3TC+NVP	25	Masaka	2017							169.8	42		50	8	Test and treat era	Yes	No	No	Yes	No	0	No	No			No	No	No
639.00	Masaka	1/1/1998			Primary	House wife	Female	TDF+3TC+EFV	18	Masaka	2017							158	56			488	Test and treat era	No	No	No	No	No	0	No	No			No	No	No
640.00	MASAKA	1/1/1993			Secondary	Business	Female	TDF+3TC+EFV	24	Masaka	2017							153	39		14000		Test and treat era	No	No	No	No	No	0	No	No			No	No	No
641.00	MPIGI	1/1/1989			Secondary	Business	Female	TDF+3TC+EFV	28	Masaka	2017							150			20		Test and treat era	No	No	No	No	No	0	No	No			No	No	No
642.00		1/1/1982			Primary	Farmer	Male	TDF+3TC+DTG	38	Masaka	2017							168			95		Covid-19 era	No	No	No	No	No	0	No	No			No	No	No
643.00	LWENGO	1/1/1985			Primary	Farmer	Male	TDF+3TC+NVP	30	Masaka	2017							164	47		136	282	Test and treat era	No	No	No	No	No	0	No	No			No	No	No
644.00	MASAKA	1/1/1991			Primary	House wife	Female	TDF+3TC+EFV	25	Masaka	2017							154			50		Test and treat era	No	No	No	No	No	0	No	No			No	No	No
645.00	Masaka	1/1/1993			Primary	House wife	Female	TDF+3TC+EFV	25	Masaka	2017							164	58		50	379	Test and treat era	No	No	No	No	No	0	No	No			No	No	No
646.00	Masaka	1/1/1999			Primary		Female	TDF+3TC+EFV	20	Masaka	2017							147.5	40		105	213	Covid-19 era	No	No	No	No	No	0	No	No			No	No	No
647.00	Masaka	1/1/1994			Primary		Male	TDF+3TC+DTG	26	Masaka	2017							160	53				Covid-19 era	Yes	No	No	No	No	0	No	No			No	No	No
648.00	Ibanda	1/1/1983			Tertiary	Civil servant	Male	TDF+3TC+ATV/r	32	Masaka	2017					1.3	5/16/2016	165			50		Test and treat era	No	No	No	No	No	0	No	No			No	Yes	Yes
649.00	Lwengo	1/1/1964			Primary	Farmer	Male	TDF+3TC+EFV	51	Masaka	2017							160			103		Test and treat era	No	No	No	No	No	0	No	No			No	No	No
650.00	Masaka	1/1/1997					Male	TDF+3TC+DTG	23	Masaka	2017								63			256	Covid-19 era	No	No	No	No	No	0	No	No			No	No	No
651.00	Masaka	1/1/1992			Secondary	Business	Male	TDF+3TC+DTG	29	Masaka	2017							162	59		77		Covid-19 era	No	No	No	No	No	0	No	No			No	No	No
652.00	Bukooba	1/1/1987					Female	TDF+3TC+DTG	36	Masaka	2017							148	40			660	DTG era	No	No	No	No	No	0	No	No			No	No	No
653.00	Masaka	1/1/1988			Secondary	Business	Female	TDF+3TC+EFV	27	Masaka	2017							180	57		20	152	Test and treat era	No	No	No	No	No	0	No	No			No	No	No
654.00	Bukomansimbi	1/1/1988			Secondary	Unemployed	Female	TDF+3TC+EFV	28	Masaka	2017							165	90			633	Test and treat era	No	No	No	No	No	0	No	No			No	No	No
655.00	Masaka	1/1/1977			Primary	House wife	Female	TDF+3TC+EFV	40	Masaka	2017								56				Test and treat era	No	No	No	No	No	0	No	No			No	No	No
656.00	Masaka	1/1/2000			Primary	Others	Female	TDF+3TC+EFV	18	Masaka	2017			0.8	4/26/2018			156.7	58			593	Test and treat era	No	No	No	No	No	0	No	No			Yes	No	Yes
657.00	lwengo	1/1/1983			Secondary	Farmer	Female	TDF+3TC+EFV	36	Masaka	2017							156	53			39	Covid-19 era	Yes	No	Yes	No	No	0	No	No			No	No	No
658.00	Rakai	1/1/1977			Primary	Farmer	Female	TDF+3TC+EFV	44	Masaka	2017							160	71			188	Covid-19 era	No	No	No	No	No	0	No	No			No	No	No
659.00	Sembabule	1/1/1994			Secondary	Business	Female	TDF+3TC+EFV	23	Masaka	2017							160.4	74			742	Test and treat era	No	No	No	No	No	0	No	No			No	No	No
660.00	Masaka	1/1/1996			Secondary	Others	Female	TDF+3TC+EFV	22	Masaka	2017			0.7	5/16/2018				53			812	Test and treat era	No	No	No	No	No	0	No	No			Yes	No	Yes
661.00	Butambala	1/1/1989			Secondary	Farmer	Female	TDF+3TC+EFV	30	Masaka	2017							160	63				Covid-19 era	No	No	No	No	No	0	No	No			No	No	No
662.00	Masaka	1/1/1983			Secondary	Unemployed	Female	TDF+3TC+DTG	37	Masaka	2017							155.3			30		Covid-19 era	No	No	No	No	No	0	No	No			No	No	No
663.00	Masaka	1/1/1994			Primary		Female	TDF+3TC+DTG	28	Masaka	2017								65			808	DTG era	No	No	No	No	No	0	No	No			No	No	No
664.00	Lwengo	1/1/1986			None		Male	TDF+3TC+EFV	29	Masaka	2017							156	53			362	Test and treat era	No	No	No	No	No	0	No	No			No	No	No
665.00	Bukomansimbi	1/1/1982					Male	TDF+3TC+NVP	34	Masaka	2017							162	57		50	93	Test and treat era	No	No	No	No	No	0	No	No			No	No	No
666.00	Masaka	1/1/1991			Primary	Farmer	Male	TDF+3TC+EFV	26	Masaka	2017							157	55		86		Test and treat era	No	No	No	No	No	0	No	No			No	No	No
667.00	Masaka	1/1/1980			Primary		Male	TDF+3TC+EFV	39	Masaka	2017							179	75		20		Covid-19 era	No	No	No	No	No	0	No	No			No	No	No
668.00	Masaka	1/1/1984			Primary	Unemployed	Female	TDF+3TC+EFV	31	Masaka	2017							157	75		50	676	Test and treat era	No	No	No	No	No	0	No	No			No	No	No
669.00	Masaka	1/1/1997			Secondary	House wife	Female	TDF+3TC+EFV	20	Masaka	2017			1	7/19/2017			156.2	55		5913	290	Test and treat era	No	No	No	No	No	0	No	No			Yes	No	Yes
670.00	Ssembabule	1/1/1994			Primary	Farmer	Male	TDF+3TC+EFV	24	Masaka	2017							164.9	53				Test and treat era	No	No	No	No	Yes	0	No	No			No	No	No
671.00	Masaka	1/1/1999			None		Female	TDF+3TC+EFV	20	Masaka	2017							141	45		1510		Covid-19 era	No	No	No	No	No	0	No	No			No	No	No
672.00	Masaka	1/1/1987			Primary		Female	TDF+3TC+EFV	28	Masaka	2017							147	63			341	Test and treat era	No	No	No	No	No	0	No	No			No	No	No
673.00	MASAKA	1/1/1987			Primary		Male	TDF+3TC+EFV	29	Masaka	2017											136	Test and treat era	No	No	No	No	No	0	No	No			No	No	No
674.00	MASAKA	1/1/1987			Primary	Business	Female	TDF+3TC+EFV	30	Masaka	2017							158.3	52			446	Test and treat era	No	No	No	No	No	0	No	No			No	No	No
675.00	Kalungu	1/1/1987			Primary	Others	Male	TDF+3TC+EFV	31	Masaka	2017							169	55		20		Test and treat era	No	No	No	No	No	0	No	No			No	No	No
676.00	Masaka	1/1/1979			Secondary	Farmer	Male	TDF+3TC+DTG	40	Masaka	2017							174	64				Covid-19 era	Yes	No	No	No	No	0	No	No			No	No	No
677.00	Masaka	1/1/1977			Primary	Business	Female	TDF+3TC+NVP	38	Masaka	2017			0.53	9/21/2015			153.3	55			143	Test and treat era	No	No	No	No	No	0	No	No			Yes	No	Yes
678.00	Masaka	1/1/1990			Primary	Unemployed	Female	TDF+3TC+EFV	27	Masaka	2017							146	50		145	885	Test and treat era	No	No	No	No	No	0	No	No			No	No	No
679.00	Masaka	1/1/1994			Primary	Others	Female	TDF+3TC+EFV	23	Masaka	2017							166	68			437	Test and treat era	No	No	No	No	No	0	No	No			No	No	No
680.00	Lwengo	1/1/1983			Primary		Male	TDF+3TC+EFV	35	Masaka	2017							152	44		2060000		Test and treat era	No	No	No	No	No	0	No	No			No	No	No
681.00	Masaka	1/1/1980			Primary	Farmer	Male	TDF+3TC+DTG	39	Masaka	2017							169	60				Covid-19 era	No	No	Yes	No	No	0	No	No			No	No	No
682.00	Masaka	1/1/1993			Secondary	Business	Male	TDF+3TC+DTG	27	Masaka	2017							168					Covid-19 era	No	No	No	No	No	0	No	No			No	No	No
683.00	Masaka	1/1/1991			None	Business	Male	TDF+3TC+NVP	24	Masaka	2017			0.71	10/19/2015			158	55		139	193	Test and treat era	No	No	No	No	No	0	No	No			Yes	No	Yes
684.00	LWENGO	1/1/1992			Secondary	Business	Female	TDF+3TC+EFV	25	Masaka	2017							148.5	37			37	Test and treat era	No	No	No	No	No	0	No	No			No	No	No
685.00	Masaka	1/1/1993					Male	TDF+3TC+EFV	25	Masaka	2017							167	58				Test and treat era	No	No	No	No	No	0	No	No			No	No	No
686.00	Masaka	1/1/1992			Secondary	House wife	Female	TDF+3TC+DTG	27	Masaka	2017								58			514	Covid-19 era	No	No	No	No	No	0	No	No			No	No	No
687.00	Masaka	1/1/2000			Primary	Business	Female	TDF+3TC+EFV	20	Masaka	2017							138					Covid-19 era	No	No	No	No	No	0	No	No			No	No	No
688.00	Masaka	1/1/1975			Primary		Female	TDF+3TC+EFV	40	Masaka	2017							166.8	61			541	Test and treat era	No	No	No	No	No	0	No	No			No	No	No
689.00	Lwengo	1/1/1965			Secondary	Farmer	Male	TDF+3TC+EFV	50	Masaka	2017			1.21	11/18/2015			176	62		50	20	Test and treat era	No	No	No	No	No	0	No	No			Yes	No	Yes
690.00	Masaka	1/1/1994			Primary	Others	Female	TDF+3TC+EFV	22	Masaka	2017							153	52			934	Test and treat era	No	No	No	No	No	0	No	No			No	No	No
691.00	Masaka	1/1/1981			Secondary	Business	Male	TDF+3TC+EFV	36	Masaka	2017							151.7	46		50	122	Test and treat era	No	No	No	No	No	0	No	No			No	No	No
692.00	Masaka	1/1/1989			Primary		Female	TDF+3TC+EFV	30	Masaka	2017								68.5			222	Covid-19 era	No	No	No	No	No	0	No	No			No	No	No
693.00	Masaka	1/1/1994			Primary	Unemployed	Female	TDF+3TC+DTG	26	Masaka	2017							141	37			99	Covid-19 era	No	No	No	No	No	0	No	No			No	No	No
694.00	Lwengo	1/1/1984			Primary	Business	Female	TDF+3TC+DTG	36	Masaka	2017							153	67		50	253	Covid-19 era	No	No	No	No	No	0	No	No			No	No	No
695.00	Lwengo	1/1/1971			Primary	Business	Female	TDF+3TC+NVP	44	Masaka	2017							166	57		40	164	Test and treat era	No	No	No	Yes	No	0	No	No			No	No	No
696.00	Masaka	1/1/1979					Female	TDF+3TC+LPV/r	37	Masaka	2017							159	48		74	7	Test and treat era	Yes	No	No	No	No	0	No	No			No	No	No
697.00	MASAKA	1/1/1996					Female	TDF+3TC+EFV	20	Masaka	2017							155			50		Test and treat era	No	No	No	No	No	0	No	No			No	No	No
698.00	Masaka	1/1/1997			Secondary	Business	Female	TDF+3TC+EFV	22	Masaka	2017							155			74		Covid-19 era	No	No	No	No	No	0	No	No			No	No	No
699.00		1/1/1987			None	Business	Female	TDF+3TC+EFV	29	Masaka	2017			1.2	11/11/2016			152	55			284	Test and treat era	No	No	No	No	No	0	No	No			Yes	No	Yes
700.00	Ssembabule	1/1/1993					Female	TDF+3TC+EFV	22	Masaka	2017			0.8	2/25/2015			161	57			773	Test and treat era	No	No	No	No	No	0	No	No			Yes	No	Yes
701.00	RAKAI	1/1/1979			Secondary	Civil servant	Female	TDF+3TC+NVP	37	Masaka	2017							156	38		400	101	Test and treat era	No	No	No	No	No	0	No	No			No	No	No
702.00	Masaka	1/1/1974			Primary	Unemployed	Female	AZT+3TC+NVP	42	Masaka	2017							163			50		Test and treat era	No	No	No	No	No	0	No	No			No	No	No
703.00	Masaka	1/1/1991			Primary	Business	Male	TDF+3TC+EFV	27	Masaka	2017							168	60		50	174	Test and treat era	No	No	No	No	No	0	No	No			No	No	No
704.00	Masaka	1/1/1981			Primary	Farmer	Female	TDF+3TC+EFV	38	Masaka	2017							165	46		63	75	Covid-19 era	No	No	No	No	No	0	No	No			No	No	No
705.00	Masaka	1/1/1984			Primary	Business	Female	TDF+3TC+DTG	37	Masaka	2017							151	75			457	Covid-19 era	No	No	No	No	No	0	No	No			No	No	No
706.00	SEMBABULE	1/1/1967			None	Farmer	Male	TDF+3TC+EFV	48	Masaka	2017			0.61	3/11/2015			172	55			304	Test and treat era	No	No	Yes	No	No	0	No	No			Yes	No	Yes
707.00	Masaka	1/1/1987			Primary	House wife	Female	TDF+3TC+NVP	29	Masaka	2017							156.8	38		50	190	Test and treat era	No	No	No	No	No	0	No	No			No	No	No
708.00	MASAKA	1/1/1981			Secondary		Male	TDF+3TC+EFV	36	Masaka	2017							164.6	62		61	375	Test and treat era	No	No	No	No	No	0	No	No			No	No	No
709.00	Masaka	1/1/2000			Secondary	Others	Female	TDF+3TC+DTG	21	Masaka	2017							152	45				Covid-19 era	No	No	No	No	No	0	No	No			No	No	No
710.00	Masaka-City	1/1/2000				Business	Female	TDF+3TC+DTG	18	Masaka	2017							143			20		Test and treat era	No	No	No	No	No	0	No	No			No	No	No
711.00	Masaka	1/1/1983			Secondary	House wife	Female	TDF+3TC+EFV	32	Masaka	2017							155	83			306	Test and treat era	Yes	No	No	No	No	0	No	No			No	No	No
712.00	MASAKA	1/1/1998					Female	TDF+3TC+EFV	18	Masaka	2017							154	35		50	234	Test and treat era	No	No	Yes	No	No	0	No	No			No	No	No
713.00	Kalangala	1/1/1988			Primary	Others	Male	TDF+3TC+EFV	29	Masaka	2017							166.3	55		71	155	Test and treat era	No	No	No	No	No	0	No	No			No	No	No
714.00	Masaka	1/1/1994			Primary	Business	Female	TDF+3TC+EFV	24	Masaka	2017			0.9	4/26/2018			156	54		50	280	Test and treat era	No	No	No	No	No	0	No	No			Yes	No	Yes
715.00	Kalungu	1/1/1974			Secondary	Farmer	Female	TDF+3TC+EFV	45	Masaka	2017							158.5	39			8	Covid-19 era	No	No	Yes	No	No	0	No	No			No	No	No
716.00	Ssembabule	1/1/1991			Primary	Unemployed	Female	TDF+3TC+DTG	30	Masaka	2017							152	58		50	520	Covid-19 era	No	No	No	No	No	0	No	No			No	No	No
717.00	Masaka	1/1/1998					Female	TDF+3TC+EFV	20	Masaka	2017								57		1620	469	Test and treat era	No	No	No	No	No	0	No	No			No	No	No
718.00	Lwengo	1/1/1997			Secondary	Business	Female	TDF+3TC+DTG	23	Masaka	2017							171					Covid-19 era	No	No	No	No	No	0	No	No			No	No	No
719.00	Masaka	1/1/1986			None	Others	Female	TDF+3TC+EFV	29	Masaka	2017							157	55		310671	44	Test and treat era	No	No	No	No	Yes	0	No	No			No	No	No
720.00	Masaka	1/1/1984			Secondary		Male	TDF+3TC+EFV	32	Masaka	2017							168	49			27	Test and treat era	No	No	No	No	No	0	No	No			No	No	No
721.00	Masaka	1/1/1983			Secondary	Farmer	Male	TDF+3TC+EFV	34	Masaka	2017							167	60			537	Test and treat era	No	No	No	No	No	0	No	No			No	No	No
722.00	Masaka	1/1/1998			Primary	Business	Female	TDF+3TC+EFV	20	Masaka	2017							158	64				Test and treat era	No	No	No	No	No	0	No	No			No	No	No
723.00	Lwengo	1/1/1980				Business	Female	TDF+3TC+EFV	37	Masaka	2017							158.3	50		1650	487	Test and treat era	No	No	No	No	No	0	No	No			No	No	No
724.00	Masaka	1/1/1990			Primary	Farmer	Male	TDF+3TC+EFV	28	Masaka	2017			0.7	7/19/2018			169.9	62		50		Test and treat era	No	No	No	No	No	0	No	No			Yes	No	Yes
725.00	Ssembabule	1/1/1984			Primary	Farmer	Female	TDF+3TC+EFV	31	Masaka	2017							162	106			550	Test and treat era	No	No	No	No	No	0	No	No			No	No	No
726.00	Masaka	1/1/1995			Tertiary		Female	TDF+3TC+EFV	20	Masaka	2017							162	56			541	Test and treat era	No	No	No	No	No	0	No	No			No	No	No
727.00	MASAKA	1/1/1978			Secondary		Male	TDF+3TC+EFV	38	Masaka	2017							173.3	47			52	Test and treat era	No	No	No	No	No	0	No	No			No	No	No
728.00	Masaka	1/1/1986			Primary	Business	Female	TDF+3TC+EFV	33	Masaka	2017							146.5	73		24		Covid-19 era	No	No	No	No	No	0	No	No			No	No	No
729.00	Masaka	1/1/1989			Secondary		Female	TDF+3TC+DTG	32	Masaka	2017							159	60			928	Covid-19 era	No	No	No	No	No	0	No	No			No	No	No
730.00	Masaka city	1/1/1997			Secondary	Unemployed	Female	TDF+3TC+DTG	25	Masaka	2017												DTG era	No	No	No	No	No	0	No	No			No	No	No
731.00	Masaka	1/1/1989			Secondary		Female	TDF+3TC+EFV	26	Masaka	2017			0.31	9/21/2015			162	64		20	225	Test and treat era	No	No	No	No	No	0	No	No			Yes	No	Yes
732.00	Masaka	1/1/1976			Primary	Others	Male	TDF+3TC+EFV	40	Masaka	2017											101	Test and treat era	No	No	No	No	No	0	No	No			No	No	No
733.00	Masaka	1/1/1996			Secondary	Unemployed	Female	TDF+3TC+EFV	21	Masaka	2017							158.4	48		50	33	Test and treat era	No	No	No	No	No	0	No	No			No	No	No
734.00	Masaka	1/1/1972			Primary	Business	Female	TDF+3TC+EFV	46	Masaka	2017							157.7	48		103		Test and treat era	No	No	No	No	No	0	No	No			No	No	No
735.00	Lyantonde	1/1/1996			Secondary	Business	Female	TDF+3TC+DTG	23	Masaka	2017							167	68		50		Covid-19 era	No	No	No	No	No	0	No	No			No	No	No
736.00	Masaka	1/1/2000			Secondary	Business	Female	TDF+3TC+EFV	19	Masaka	2017							157			91		Covid-19 era	No	No	No	No	No	0	No	No			No	No	No
737.00	Masaka	1/1/1969			Primary	Farmer	Male	TDF+3TC+EFV	46	Masaka	2017			0.85	10/19/2015			167	55		50		Test and treat era	Yes	No	No	No	No	0	No	No			Yes	No	Yes
738.00	MASAKA	1/1/1967			Secondary	Civil servant	Male	TDF+3TC+EFV	50	Masaka	2017							153	56		30		Test and treat era	No	No	No	No	No	0	No	No			No	No	No
739.00	Masaka	1/1/1994			Secondary	Unemployed	Female	TDF+3TC+EFV	24	Masaka	2017							149	56		50		Test and treat era	No	No	No	No	No	0	No	No			No	No	No
740.00	Bukomansimbi	1/1/1991			Secondary	Business	Male	TDF+3TC+DTG	28	Masaka	2017							165	68		50	128	Covid-19 era	No	No	No	No	No	0	No	No			No	No	No
741.00	Masaka	1/1/1995				Others	Male	TDF+3TC+DTG	25	Masaka	2017							171					Covid-19 era	No	No	No	No	No	0	No	No			No	No	No
742.00	Masaka	1/1/1981			Primary	Unemployed	Male	TDF+3TC+NVP	34	Masaka	2017							170.2	48		733	101	Test and treat era	No	No	Yes	Yes	No	0	No	No			No	No	No
743.00	Masaka	1/1/1986			Primary	Others	Male	TDF+3TC+EFV	29	Masaka	2017											22	Test and treat era	No	No	No	No	No	0	No	No			No	No	No
744.00	Masaka	1/1/1986			Secondary	Others	Female	TDF+3TC+NVP	30	Masaka	2017							149.5	63		20	15	Test and treat era	No	No	No	No	No	0	No	No			No	No	No
745.00	Masaka	8/5/1996			Secondary	Others	Female	TDF+3TC+EFV	21	Masaka	2017								57				Test and treat era	No	No	No	No	No	0	No	No			No	No	No
746.00	Masaka	1/1/1992			Primary	Business	Male	TDF+3TC+DTG	27	Masaka	2017							168	67				Covid-19 era	No	No	Yes	No	No	0	No	No			No	No	No
747.00	Masaka	1/1/1998			Primary	Unemployed	Female	TDF+3TC+DTG	23	Masaka	2017							151	32		82	28	Covid-19 era	No	No	Yes	No	No	0	No	No			No	No	No
748.00	MASAKA	1/1/1967			Tertiary	Civil servant	Female	TDF+3TC+EFV	48	Masaka	2017							168	67		69		Test and treat era	No	No	No	No	No	0	No	No			No	No	No
749.00	Bukomasimbi	1/1/1991			None	House wife	Female	TDF+3TC+NVP	25	Masaka	2017							156.6	50		50	222	Test and treat era	No	No	No	No	No	0	No	No			No	No	No
750.00	MASAKA	1/1/1989			Secondary	Civil servant	Male	TDF+3TC+EFV	28	Masaka	2017							159.4	58				Test and treat era	No	No	No	No	No	0	No	No			No	No	No
751.00	Masaka	1/1/1995			Primary	Unemployed	Male	TDF+3TC+EFV	20	Masaka	2017							155	54			502	Test and treat era	No	No	No	No	No	0	No	No			No	No	No
752.00	MASAKA	1/1/1977			Primary	Others	Female	TDF+3TC+EFV	40	Masaka	2017							156.7	53				Test and treat era	No	No	No	No	No	0	No	No			No	No	No
753.00	Masaka	1/1/1986			Primary	Others	Female	TDF+3TC+EFV	32	Masaka	2017							163	64		400		Test and treat era	No	No	No	No	No	0	No	No			No	No	No
754.00	Masaka	1/1/1984			Primary	Farmer	Female	TDF+3TC+EFV	36	Masaka	2017							150	78				Covid-19 era	No	No	No	No	No	0	No	No			No	No	No
755.00	Masaka	1/1/1992			Primary	Business	Male	TDF+3TC+DTG	29	Masaka	2017							154	60		50	481	Covid-19 era	No	No	No	No	No	0	No	No			No	No	No
756.00	MASAKA	1/1/1992			Primary	House wife	Female	TDF+3TC+EFV	23	Masaka	2017							155	57				Test and treat era	No	No	No	No	No	0	No	No			No	No	No
757.00	Masaka	1/1/1981			Primary	Business	Male	TDF+3TC+EFV	35	Masaka	2017							163			50		Test and treat era	No	No	No	No	No	0	No	No			No	No	No
758.00	MASAKA	1/1/1972			Primary		Female	AZT+3TC+NVP	45	Masaka	2017			0.9	3/28/2017			161	40			104	Test and treat era	No	No	No	No	No	0	No	No			Yes	No	Yes
759.00	Kyotera	1/1/1981			Tertiary	Business	Female	TDF+3TC+DTG	40	Masaka	2017							150	46		20	84	Covid-19 era	No	No	Yes	No	No	0	No	No			No	No	No
760.00	Masaka-City	1/1/1993				Business	Female	TDF+3TC+DTG	26	Masaka	2017							148			883		Covid-19 era	No	No	No	No	No	0	No	No			No	No	No
761.00	Masaka	1/1/1990			Secondary	Others	Male	TDF+3TC+EFV	26	Masaka	2017								63			746	Test and treat era	No	No	No	No	No	0	No	No			No	No	No
762.00	Masaka	1/1/1988			Secondary	Others	Male	TDF+3TC+EFV	30	Masaka	2017			1.6	4/26/2018			168	65			610	Test and treat era	No	No	No	No	No	0	No	No			Yes	No	Yes
763.00	Kalungu	1/1/1989			Primary	Farmer	Female	TDF+3TC+DTG	32	Masaka	2017							148	69		50	489	Covid-19 era	No	No	No	No	No	0	No	No			No	No	No
764.00	Masaka	1/1/1992			Primary	Others	Male	TDF+3TC+EFV	24	Masaka	2017							156	47			576	Test and treat era	No	No	No	No	No	0	No	No			No	No	No
765.00	Masaka	1/1/1989			Primary	House wife	Female	TDF+3TC+EFV	28	Masaka	2017							165.8				815	Test and treat era	No	No	No	No	No	0	No	No			No	No	No
766.00	Masaka	1/1/1987			Tertiary	Civil servant	Male	TDF+3TC+DTG	32	Masaka	2017							162	70		74		Covid-19 era	No	No	No	No	No	0	No	No			No	No	No
767.00	SEMBABULE	1/1/1945			Secondary		Female	ABC+3TC+NVP	70	Masaka	2017			1.02	6/11/2015				77			552	Test and treat era	Yes	No	No	No	No	0	No	No			Yes	No	Yes
768.00	Masaka	1/1/1975				Others	Male	TDF+3TC+EFV	41	Masaka	2017							175	61			210	Test and treat era	No	No	No	No	No	0	No	No			No	No	No
769.00	Masaka	1/1/1989			Secondary	Farmer	Female	TDF+3TC+EFV	28	Masaka	2017			1.3	6/15/2017			156.1	86		286	377	Test and treat era	No	No	No	No	No	0	No	No			Yes	No	Yes
770.00	Masaka	1/1/1996			Primary	House wife	Female	TDF+3TC+EFV	22	Masaka	2017			0.5	6/20/2018			150.8	58		30		Test and treat era	No	No	No	No	No	0	No	No			Yes	No	Yes
771.00	Masaka	1/1/1986			Tertiary	Unemployed	Female	TDF+3TC+EFV	29	Masaka	2017								46			374	Test and treat era	No	No	No	No	No	0	No	No			No	No	No
772.00	Masaka	1/1/1965			Primary	House wife	Female	TDF+3TC+EFV	51	Masaka	2017							158	65		400	521	Test and treat era	No	No	No	No	No	0	No	No			No	No	No
773.00	Lwengo	1/1/1939			None	Farmer	Female	TDF+3TC+EFV	78	Masaka	2017							156	50			387	Test and treat era	No	No	No	No	No	0	No	No			No	No	No
774.00	Lwengo	1/1/2000			Primary	Unemployed	Female	TDF+3TC+EFV	18	Masaka	2017							145	50				Test and treat era	No	No	No	No	No	0	No	No			No	No	No
775.00	Masaka	1/1/1985			Secondary		Female	TDF+3TC+EFV	32	Masaka	2017							163					Test and treat era	No	No	No	No	No	0	No	No			No	No	No
776.00	Masaka	1/1/1983				Others	Male	TDF+3TC+DTG	40	Masaka	2017							153	55		50	217	DTG era	No	No	No	No	No	0	No	No			No	No	No
777.00	MASAKA	1/1/1991			Primary	Others	Male	TDF+3TC+NVP	25	Masaka	2017							158.9	53			235	Test and treat era	No	No	No	No	No	0	No	No			No	No	No
778.00	MASAKA	1/1/1991			None	Unemployed	Male	TDF+3TC+EFV	26	Masaka	2017							172	63			610	Test and treat era	No	No	No	No	No	0	No	No			No	No	No
779.00	Masaka	1/1/1972			Secondary	Business	Female	TDF+3TC+EFV	46	Masaka	2017							158.2	69		20		Test and treat era	Yes	No	No	No	No	0	No	No			No	No	No
780.00	Masaka	1/1/1999			Secondary	Civil servant	Female	TDF+3TC+EFV	20	Masaka	2017												Covid-19 era	No	No	No	No	No	0	No	No			No	No	No
781.00	Masaka	1/1/1973			Secondary	Business	Male	TDF+3TC+DTG	48	Masaka	2017							174	63		119		Covid-19 era	No	No	No	No	No	0	No	No			No	No	No
782.00	Masaka city	1/1/2000			Secondary	Others	Female	TDF+3TC+DTG	22	Masaka	2017							159.7	61		50	612	DTG era	No	No	No	No	No	0	No	No			No	No	No
783.00	Lwengo	1/1/1984			Secondary	Business	Male	TDF+3TC+EFV	31	Masaka	2017			0.61	9/21/2015			159	68		50	578	Test and treat era	No	No	No	No	No	0	No	No			Yes	No	Yes
784.00	Bukomansimbi	1/1/1980			Tertiary	Unemployed	Female	TDF+3TC+EFV	37	Masaka	2017								59			1001	Test and treat era	No	No	No	No	No	0	No	No			No	No	No
785.00	Masaka	1/1/1998					Female	TDF+3TC+EFV	19	Masaka	2017							155	53		50	153	Test and treat era	No	No	No	No	No	0	No	No			No	No	No
786.00	Masaka	1/1/1987			Secondary	Others	Male	TDF+3TC+EFV	31	Masaka	2017								57				Test and treat era	No	No	No	No	No	0	No	No			No	No	No
787.00	Masaka	1/1/1998			Primary	Business	Male	TDF+3TC+DTG	21	Masaka	2017							160			50		Covid-19 era	No	No	No	No	No	0	No	No			No	No	No
788.00		1/1/1982			Primary	Business	Male	NONE	37	Masaka	2017								58			144	Covid-19 era	No	No	Yes	No	No	0	No	No			No	No	No
789.00	Ssembabule	1/1/1996			Secondary	Others	Female	TDF+3TC+EFV	19	Masaka	2017			0.68	10/19/2015			159	59			333	Test and treat era	No	No	No	No	No	0	No	No			Yes	No	Yes
790.00	Masaka	1/1/1978			Primary	Others	Male	TDF+3TC+EFV	38	Masaka	2017							173	55		50	113	Test and treat era	No	No	No	No	No	0	No	No			No	No	No
791.00	MASAKA	1/1/1985			Primary		Male	TDF+3TC+EFV	32	Masaka	2017			1.7	10/17/2017			164	58		65		Test and treat era	No	No	No	No	No	0	No	No			Yes	No	Yes
792.00	LWENGO	1/1/1972			Primary	Civil servant	Male	AZT+3TC+LPV/r	43	Masaka	2017							163.5			11940	117	Test and treat era	No	No	No	No	No	0	No	No			No	No	No
793.00	Masaka	1/1/1980				Unemployed	Female	TDF+3TC+DTG	39	Masaka	2017							152			400		Covid-19 era	No	No	No	No	No	0	No	No			No	No	No
794.00	Masaka	1/1/1996				Unemployed	Female	ABC+3TC+ATV/r	20	Masaka	2017												Test and treat era	No	No	No	No	No	0	No	No			No	No	No
795.00	Masaka	1/1/1992			Secondary	Others	Female	TDF+3TC+EFV	23	Masaka	2017							163	58		50	236	Test and treat era	No	No	No	No	No	0	No	No			No	No	No
796.00	Masaka	1/1/1982			None	Others	Female	TDF+3TC+EFV	34	Masaka	2017							166	107			468	Test and treat era	Yes	No	No	No	No	0	No	No			No	No	No
797.00	Kyotera	1/1/1989			Secondary	Business	Male	TDF+3TC+EFV	28	Masaka	2017							160.9	54			287	Test and treat era	No	No	Yes	No	No	0	No	No			No	No	No
798.00	Masaka	1/1/1979			Primary	Unemployed	Female	TDF+3TC+DTG	40	Masaka	2017							154	54		30		Covid-19 era	No	No	No	No	No	0	No	No			No	No	No
799.00	Masaka	1/1/1992			Secondary	Business	Female	TDF+3TC+DTG	28	Masaka	2017							154	46		54	208	Covid-19 era	No	No	Yes	No	No	0	No	No			No	No	No
800.00	Masaka	1/1/2000			Secondary	Business	Female	TDF+3TC+DTG	20	Masaka	2017							155	49			220	Covid-19 era	No	No	No	No	No	0	No	No			No	No	No
801.00	MASAKA	1/1/1987			Secondary	Business	Female	TDF+3TC+EFV	28	Masaka	2017							161.3	69		30	321	Test and treat era	No	No	Yes	No	No	0	No	No			No	No	No
802.00	Lwengo	1/1/1995			Primary	Farmer	Female	TDF+3TC+EFV	21	Masaka	2017												Test and treat era	No	No	No	No	No	0	No	No			No	No	No
803.00	Masaka	1/1/1975			Primary	Others	Male	TDF+3TC+EFV	42	Masaka	2017			1.7	1/16/2017			160	60		20		Test and treat era	No	No	No	No	No	0	No	No			Yes	No	Yes
804.00	MASAKA	1/1/1988			Tertiary	Civil servant	Female	TDF+3TC+EFV	28	Masaka	2017							155.5			400		Test and treat era	No	No	No	No	No	0	No	No			No	No	No
805.00	LWENGO	1/1/1969			Primary	Farmer	Male	TDF+3TC+DTG	50	Masaka	2017							168	53			129	Covid-19 era	No	No	No	No	No	0	No	No			No	No	No
806.00	Rakai	1/1/1992			Secondary	Others	Female	TDF+3TC+EFV	24	Masaka	2017							159	45		30	366	Test and treat era	No	No	No	No	No	0	No	No			No	No	No
807.00	MASAKA	1/1/1968			Primary	Business	Male	TDF+3TC+EFV	49	Masaka	2017							158.1	54		57	491	Test and treat era	No	No	No	No	No	0	No	No			No	No	No
808.00	Masaka	1/1/1996			Primary	House wife	Female	TDF+3TC+EFV	22	Masaka	2017							157	56			584	Test and treat era	No	No	No	No	No	0	No	No			No	No	No
809.00	Masaka	1/1/1982			Primary	Business	Female	TDF+3TC+EFV	37	Masaka	2017							165	55			620	Covid-19 era	No	No	No	No	No	0	No	No			No	No	No
810.00	Masaka	1/1/1993			Tertiary	Business	Male	TDF+3TC+DTG	27	Masaka	2017							166.5	63			432	Covid-19 era	No	No	No	No	No	0	No	No			No	No	No
811.00	Masaka	1/1/1982			Primary		Male	TDF+3TC+DTG	38	Masaka	2017							173			40		Covid-19 era	No	No	No	No	Yes	0	No	No			No	No	No
812.00	Masaka	1/1/1985			Primary		Male	TDF+3TC+EFV	30	Masaka	2017							158	59		50	26	Test and treat era	No	No	No	No	No	0	No	No			No	No	No
813.00	Masaka	1/1/1994			None	House wife	Male	TDF+3TC+EFV	26	Masaka	2017											555	Covid-19 era	No	No	No	No	No	0	No	No			No	No	No
814.00	Masaka	1/1/1996			Secondary	Farmer	Female	TDF+3TC+DTG	25	Masaka	2017							157.2	40		915	161	Covid-19 era	No	No	Yes	No	No	0	No	No			No	No	No
815.00	Masaka-City	1/1/1974				Farmer	Male	TDF+3TC+DTG	43	Masaka	2017							178				833	Test and treat era	No	No	No	No	No	0	No	No			No	No	No
816.00	Masaka	1/1/1990			Tertiary	Civil servant	Female	TDF+3TC+EFV	25	Masaka	2017							151.7	60			398	Test and treat era	No	No	No	No	No	0	No	No			No	No	No
817.00	Masaka	1/1/1979			Secondary	Business	Male	TDF+3TC+EFV	37	Masaka	2017								70			655	Test and treat era	No	No	No	No	No	0	No	No			No	No	No
818.00	Masaka	1/1/1990			Secondary	House wife	Female	TDF+3TC+EFV	28	Masaka	2017			0.7	4/17/2018			150	43		655	407	Test and treat era	No	No	No	No	No	0	No	No			Yes	No	Yes
819.00	Lwengo	1/1/1973			Primary	Unemployed	Male	TDF+3TC+DTG	48	Masaka	2017							180	56			393	Covid-19 era	No	No	No	No	No	0	No	No			No	No	No
820.00	Lwengo	1/1/1985			Primary	Business	Male	TDF+3TC+EFV	30	Masaka	2017							156	55		22	341	Test and treat era	No	No	No	No	No	0	No	No			No	No	No
821.00	Masaka	1/1/1964			Tertiary	Civil servant	Male	TDF+3TC+EFV	52	Masaka	2017											536	Test and treat era	Yes	No	No	No	No	0	No	No			No	No	No
822.00	Kalungu	1/1/1998			Secondary	Others	Female	TDF+3TC+EFV	20	Masaka	2017							150	76		50	858	Test and treat era	No	No	No	No	No	0	No	No			No	No	No
823.00	Masaka	1/1/1977			Primary	Unemployed	Female	TDF+3TC+EFV	39	Masaka	2017							157			20		Test and treat era	No	No	No	No	No	0	No	No			No	No	No
824.00	Masaka	1/1/1992			Secondary	Business	Female	TDF+3TC+DTG	25	Masaka	2017												Test and treat era	No	No	No	No	No	0	No	No			No	No	No
825.00	Masaka	1/1/1975				Farmer	Male	TDF+3TC+EFV	40	Masaka	2017							164	48		128	173	Test and treat era	No	No	No	No	No	0	No	No			No	No	No
826.00	Masaka	1/1/1983			None		Male	TDF+3TC+NVP	33	Masaka	2017							177	68		50	191	Test and treat era	No	No	No	No	No	0	No	No			No	No	No
827.00	Mpigi	1/1/1990			Secondary	Business	Female	TDF+3TC+EFV	28	Masaka	2017							162.5	40				Test and treat era	No	No	No	No	No	0	No	No			No	No	No
828.00	Masaka	1/1/1979			Secondary	Business	Female	TDF+3TC+EFV	37	Masaka	2017			1.17	7/20/2016							242	Test and treat era	No	No	No	No	No	0	No	No			Yes	No	Yes
829.00	Masaka	1/1/1990			Primary	Farmer	Female	TDF+3TC+EFV	27	Masaka	2017							156	44		646	98	Test and treat era	No	No	No	No	No	0	No	No			No	No	No
830.00	Masaka	1/1/1991					Female	TDF+3TC+EFV	27	Masaka	2017								50				Test and treat era	No	No	No	No	No	0	No	No			No	No	No
831.00	Ssembabule	1/1/1986			Primary	Unemployed	Female	TDF+3TC+EFV	33	Masaka	2017								67			139	Covid-19 era	No	No	No	No	No	0	No	No			No	No	No
832.00		1/1/1980			Primary	Business	Female	TDF+3TC+EFV	35	Masaka	2017							157	75		20	592	Test and treat era	No	No	No	No	No	0	No	No			No	No	No
833.00	Masaka	1/1/1982			Secondary	Business	Male	TDF+3TC+EFV	34	Masaka	2017							168	60		50	412	Test and treat era	No	No	No	No	No	0	No	No			No	No	No
834.00	BUKOMANSIMBI	1/1/1986			Secondary	Business	Male	TDF+3TC+EFV	31	Masaka	2017							160	55		400	17	Test and treat era	No	No	Yes	No	No	0	No	No			No	No	No
835.00	Lwengo	1/1/1988					Female	TDF+3TC+EFV	30	Masaka	2017							159	46		20		Test and treat era	No	No	No	No	No	0	No	No			No	No	No
836.00	Masaka	1/1/1992			Secondary	Business	Female	TDF+3TC+EFV	27	Masaka	2017							159	50				Covid-19 era	No	No	No	No	No	0	No	No			No	No	No
837.00	Masaka	1/1/1981			Primary	Farmer	Male	TDF+3TC+DTG	39	Masaka	2017							158	52			1089	Covid-19 era	No	No	No	No	No	0	No	No			No	No	No
838.00	Masaka	1/1/1998			Primary	Unemployed	Female	TDF+3TC+DTG	23	Masaka	2017							156	66		2700		Covid-19 era	No	No	No	No	No	0	No	No			No	No	No
839.00	Lwengo	1/1/1983					Female	TDF+3TC+EFV	39	Masaka	2017							152					DTG era	No	No	No	No	No	0	No	No			No	No	No
840.00	Masaka	1/1/1978			Tertiary	Business	Female	TDF+3TC+EFV	38	Masaka	2017							164	78		50	371	Test and treat era	No	No	No	No	No	0	No	No			No	No	No
841.00	Masaka	1/1/1997			Primary		Female	TDF+3TC+EFV	20	Masaka	2017								69				Test and treat era	No	No	No	No	No	0	No	No			No	No	No
842.00	Masaka	1/1/1971			Secondary	Others	Male	TDF+3TC+EFV	47	Masaka	2017							157					Test and treat era	No	No	No	No	No	0	No	No			No	No	No
843.00	Masaka	1/1/1975			Primary	Others	Male	TDF+3TC+EFV	43	Masaka	2017							162			30	400	Test and treat era	No	No	No	No	No	0	No	No			No	No	No
844.00	Masaka	1/1/1996				Civil servant	Female	TDF+3TC+EFV	19	Masaka	2017							156	48			538	Test and treat era	No	No	No	No	No	0	No	No			No	No	No
845.00	Lwengo	1/1/1987			Secondary	Others	Female	TDF+3TC+EFV	29	Masaka	2017							157	84			684	Test and treat era	No	No	No	No	No	0	No	No			No	No	No
846.00	MASAKA	1/1/1992			Primary	Unemployed	Female	TDF+3TC+EFV	25	Masaka	2017			1.5	10/17/2017			159.4	60				Test and treat era	No	No	No	No	No	0	No	No			Yes	No	Yes
847.00	Kalungu	1/1/1992			Secondary	Unemployed	Female	TDF+3TC+EFV	26	Masaka	2017							149					Test and treat era	No	No	No	No	No	0	No	No			No	No	No
848.00	Masaka	1/1/1969			Primary	House wife	Female	TDF+3TC+EFV	50	Masaka	2017							158.4	48		54	55	Covid-19 era	Yes	No	Yes	No	No	0	No	No			No	No	No
849.00	Masaka	1/1/1991					Female	TDF+3TC+DTG	29	Masaka	2017								95			460	Covid-19 era	No	No	No	No	No	0	No	No			No	No	No
850.00	Masaka	1/1/1978			Secondary	Business	Male	TDF+3TC+NVP	37	Masaka	2017							160	71		23700	176	Test and treat era	Yes	No	No	No	No	0	No	No			No	No	No
851.00	Kalangala	1/1/1976			Primary	Business	Female	TDF+3TC+EFV	40	Masaka	2017							159	64			736	Test and treat era	No	No	No	No	No	0	No	No			No	No	No
852.00	Masaka	1/1/1979			Primary	Unemployed	Female	TDF+3TC+EFV	36	Masaka	2017							147			50		Test and treat era	No	No	No	No	No	0	No	No			No	No	No
853.00	Masaka	1/1/1979					Female	TDF+3TC+EFV	40	Masaka	2017								49				Covid-19 era	No	No	No	No	No	0	No	No			No	No	No
854.00	Kyotera	1/1/1988			Tertiary	Others	Male	AZT+3TC+DTG	32	Masaka	2017							165.5	63		50		Covid-19 era	No	No	No	No	No	0	No	No			No	No	No
855.00	Masaka	1/1/1991			Secondary		Male	TDF+3TC+DTG	29	Masaka	2017							162.5	50			55	Covid-19 era	No	No	No	No	No	0	No	No			No	No	No
856.00	Masaka	1/1/1991			None	House wife	Female	TDF+3TC+EFV	24	Masaka	2017								50				Test and treat era	No	No	No	No	No	0	No	No			No	No	No
857.00	Masaka	1/1/1990					Female	TDF+3TC+EFV	26	Masaka	2017											646	Test and treat era	No	No	No	No	No	0	No	No			No	No	No
858.00	Rukungiri	1/1/1990				Business	Female	TDF+3TC+EFV	27	Masaka	2017								45				Test and treat era	No	No	No	No	Yes	0	No	No			No	No	No
859.00	Kalungu	1/1/1978			Secondary	Civil servant	Male	TDF+3TC+EFV	40	Masaka	2017							159.4	52				Test and treat era	No	No	No	No	No	0	No	No			No	No	No
860.00	Kalungu	1/1/1990			Primary	Business	Female	TDF+3TC+EFV	29	Masaka	2017							170	71		400		Covid-19 era	No	No	No	No	No	0	No	No			No	No	No
861.00	Ssembabule	1/1/1996			Primary		Male	TDF+3TC+DTG	24	Masaka	2017							169	66		50	160	Covid-19 era	No	No	Yes	No	No	0	No	No			No	No	No
862.00	Masaka	1/1/1984			Secondary	Farmer	Male	AZT+3TC+EFV	32	Masaka	2017							168	50			8	Test and treat era	Yes	No	Yes	Yes	No	0	No	No			No	No	No
863.00	Masaka	1/1/1988			Primary	Others	Female	TDF+3TC+DTG	32	Masaka	2017							153	42		2010	16	Covid-19 era	No	No	Yes	Yes	No	0	No	No			No	No	No
864.00	Ssembabule	1/1/1987			Secondary	Others	Male	TDF+3TC+DTG	34	Masaka	2017							168	43		50	5	Covid-19 era	No	No	Yes	Yes	No	1	No	No			No	No	No
865.00	Masaka	1/1/1981			Primary	Business	Male	TDF+3TC+NVP	34	Masaka	2017					0.71	8/20/2015	178.5	54		260785	58	Test and treat era	No	No	Yes	Yes	No	0	No	No			No	Yes	Yes
866.00	Lwengo	1/1/1986			Primary	Farmer	Male	TDF+3TC+EFV	30	Masaka	2017								54			693	Test and treat era	No	No	No	No	No	0	No	No			No	No	No
867.00	Masaka	1/1/1983			Primary	Business	Male	TDF+3TC+NVP	34	Masaka	2017							173	62		57	34	Test and treat era	No	Yes	No	No	No	0	No	No			No	No	No
868.00	Masaka	1/1/1995			Secondary		Female	TDF+3TC+EFV	25	Masaka	2017							155	69			636	Covid-19 era	No	No	No	No	No	0	No	No			No	No	No
869.00	Masaka	1/1/1992			Secondary	Others	Male	TDF+3TC+DTG	25	Masaka	2017							116			129		Test and treat era	No	No	No	No	No	0	No	No			No	No	No
870.00	Masaka-City	1/1/1995				Unemployed	Female	TDF+3TC+DTG	28	Masaka	2017							161			1058		DTG era	No	No	Yes	No	No	0	No	No			No	No	No
871.00	Masaka	1/1/1988			Secondary	Business	Female	TDF+3TC+EFV	28	Masaka	2017							154	73		50	663	Test and treat era	No	No	No	No	No	0	No	No			No	No	No
872.00	Masaka	1/1/1994			Primary	Farmer	Female	TDF+3TC+EFV	23	Masaka	2017											307	Test and treat era	No	No	No	No	No	0	No	No			No	No	No
873.00	Masaka	1/1/1991			Secondary	Business	Female	TDF+3TC+EFV	27	Masaka	2017			0.9	4/23/2018			167	70			435	Test and treat era	No	No	No	No	No	0	No	No			Yes	No	Yes
874.00	Masaka	1/1/1969			Primary		Female	TDF+3TC+DTG	50	Masaka	2017							153	38		30	3	Covid-19 era	Yes	No	Yes	Yes	No	0	No	No			No	No	No
875.00	Masaka	1/1/1984			Secondary	Business	Female	TDF+3TC+DTG	36	Masaka	2017							167					Covid-19 era	No	No	No	No	No	0	No	No			No	No	No
876.00	Masaka	1/1/1980			Secondary	Business	Male	TDF+3TC+EFV	35	Masaka	2017							168	61		50	328	Test and treat era	No	No	No	No	No	0	No	No			No	No	No
877.00	Masaka	1/1/1993			Secondary	Business	Female	TDF+3TC+EFV	23	Masaka	2017							165	53		30	74	Test and treat era	No	No	No	No	No	0	No	No			No	No	No
878.00	Masaka	1/1/1996			Primary	Unemployed	Female	TDF+3TC+EFV	22	Masaka	2017			0.9	5/23/2018			168	111			996	Test and treat era	No	No	No	No	No	0	No	No			Yes	No	Yes
879.00	Masaka	1/1/1989			Primary		Female	TDF+3TC+EFV	30	Masaka	2017							152	44				Covid-19 era	No	No	No	No	No	0	No	No			No	No	No
880.00	Masaka	1/1/1990			Primary	Business	Female	TDF+3TC+DTG	31	Masaka	2017								68		43000		Covid-19 era	No	No	No	No	No	0	No	No			No	No	No
881.00	Lwengo	1/1/1993			Primary		Female	TDF+3TC+EFV	22	Masaka	2017							155	54			479	Test and treat era	No	No	No	No	No	0	No	No			No	No	No
882.00	Lwengo	1/1/1992			Primary	Farmer	Female	TDF+3TC+EFV	24	Masaka	2017							158	81			353	Test and treat era	No	No	No	No	No	0	No	No			No	No	No
883.00	Masaka	1/1/1989			Primary	Farmer	Female	TDF+3TC+EFV	28	Masaka	2017							160	35			51	Test and treat era	No	No	No	No	No	0	No	No			No	No	No
884.00	Masaka	1/1/1998			Primary	Unemployed	Female	TDF+3TC+EFV	20	Masaka	2017			0.5	6/25/2018			156.4	65				Test and treat era	No	No	No	No	No	0	No	No			Yes	No	Yes
885.00	Masaka	1/1/1979					Male	TDF+3TC+EFV	36	Masaka	2017								45			51	Test and treat era	No	No	Yes	No	No	0	No	No			No	No	No
886.00	Rakai	1/1/1995			Secondary	Others	Female	TDF+3TC+EFV	21	Masaka	2017			0.78	7/20/2016							610	Test and treat era	No	No	No	No	No	0	No	No			Yes	No	Yes
887.00	MASAKA	1/1/1992			Primary		Female	TDF+3TC+EFV	25	Masaka	2017							159			52		Test and treat era	No	No	No	No	No	0	No	No			No	No	No
888.00	Masaka	1/1/2000			Primary		Female	TDF+3TC+EFV	18	Masaka	2017								50				Test and treat era	No	No	No	No	No	0	No	No			No	No	No
889.00	Ssembabule	1/1/1998					Female	TDF+3TC+DTG	25	Masaka	2017							150	55			1257	DTG era	No	No	No	No	No	0	No	No			No	No	No
890.00	Masaka	1/1/1983			Secondary	Business	Male	TDF+3TC+EFV	32	Masaka	2017			0.58	8/17/2015			162	54		50	179	Test and treat era	No	No	No	No	No	0	No	No			Yes	No	Yes
891.00	Masaka	1/1/1990			Secondary	House wife	Female	TDF+3TC+EFV	26	Masaka	2017							182.5	64		50	748	Test and treat era	No	No	No	No	No	0	No	No			No	No	No
892.00	MASAKA	1/1/1993			Primary	House wife	Female	TDF+3TC+EFV	24	Masaka	2017							158.4	55			667	Test and treat era	No	No	No	No	No	0	No	No			No	No	No
893.00	Masaka	1/1/1979			None	Others	Male	TDF+3TC+EFV	39	Masaka	2017							163.3	55		97		Test and treat era	No	No	Yes	No	No	0	No	No			No	No	No
894.00	Masaka	1/1/1976			Primary	Business	Male	TDF+3TC+EFV	43	Masaka	2017							165	58				Covid-19 era	No	No	No	No	No	0	No	No			No	No	No
895.00	Masaka	1/1/1995			Primary		Female	TDF+3TC+DTG	25	Masaka	2017							155	46		51	111	Covid-19 era	No	No	No	No	No	0	No	No			No	No	No
896.00	Masaka	1/1/1982			Primary	Farmer	Male	TDF+3TC+NVP	33	Masaka	2017							155	50		1533	365	Test and treat era	No	No	No	No	No	0	No	No			No	No	No
897.00	MASAKA	1/1/1984			None		Male	TDF+3TC+EFV	31	Masaka	2017							167.9				8	Test and treat era	No	No	Yes	Yes	No	0	No	No			No	No	No
898.00	Ssembabule	1/1/1990			Tertiary	Civil servant	Female	TDF+3TC+EFV	27	Masaka	2017							149	53				Test and treat era	No	No	No	No	No	0	No	No			No	No	No
899.00	Masaka	1/1/1991			Primary	Others	Female	TDF+3TC+EFV	27	Masaka	2017							176.6			50		Test and treat era	No	No	No	No	No	0	No	No			No	No	No
900.00	Masaka	1/1/1964			Secondary	Farmer	Male	TDF+3TC+EFV	51	Masaka	2017			0.92	10/19/2015			164.5	78			365	Test and treat era	No	No	No	No	No	0	No	No			Yes	No	Yes
901.00	Masaka	1/1/1974			Primary	Others	Male	TDF+3TC+NVP	42	Masaka	2017							175			20	203	Test and treat era	Yes	No	No	No	No	0	No	No			No	No	No
902.00	MASAKA	1/1/1997			Primary		Female	TDF+3TC+EFV	20	Masaka	2017							159	50				Test and treat era	No	No	No	No	No	0	No	No			No	No	No
903.00	Masaka	1/1/1994			Primary	Civil servant	Female	TDF+3TC+EFV	24	Masaka	2017										34000		Test and treat era	No	No	Yes	No	No	0	No	No			No	No	No
904.00	Masaka	1/1/1998			Primary	House wife	Female	TDF+3TC+EFV	21	Masaka	2017							160	66		20		Covid-19 era	Yes	No	No	No	No	0	No	No			No	No	No
905.00	Lwengo	1/1/1991			Primary	Others	Male	TDF+3TC+EFV	25	Masaka	2017							171	65		50	343	Test and treat era	No	No	No	No	No	0	No	No			No	No	No
906.00	Masaka	1/1/1989			Tertiary	Business	Female	TDF+3TC+EFV	28	Masaka	2017							158					Test and treat era	No	No	No	No	No	0	No	No			No	No	No
907.00	Masaka	1/1/1996			Secondary	Others	Female	TDF+3TC+EFV	20	Masaka	2017							162.5	51.5			445	Test and treat era	No	No	No	No	No	0	No	No			No	No	No
908.00	MASAKA	1/1/1989			Primary	Business	Female	TDF+3TC+EFV	28	Masaka	2017							163.5	43				Test and treat era	No	No	Yes	Yes	No	0	No	No			No	No	No
909.00	Bukomansimbi	1/1/1994			Tertiary	Business	Male	TDF+3TC+EFV	24	Masaka	2017							181	70		50		Test and treat era	No	No	No	No	No	0	No	No			No	No	No
910.00	Wakiso	1/1/1990			Secondary	Business	Male	TDF+3TC+DTG	29	Masaka	2017							169.3	55		590		Covid-19 era	No	No	No	No	No	0	No	No			No	No	No
911.00	Kalangala	1/1/1982			Primary	Business	Female	TDF+3TC+DTG	34	Masaka	2017							143			50		Test and treat era	Yes	No	No	No	No	0	No	No			No	No	No
912.00	Masaka	1/1/1995			Secondary	Unemployed	Female	TDF+3TC+EFV	20	Masaka	2017							160				211	Test and treat era	No	No	No	No	No	0	No	No			No	No	No
913.00	MASAKA	1/1/1987			Secondary	Others	Male	TDF+3TC+EFV	30	Masaka	2017								52				Test and treat era	No	No	No	No	No	0	No	No			No	No	No
914.00	Wakiso	1/1/1986			Primary	Business	Female	TDF+3TC+EFV	29	Masaka	2017							153			50		Test and treat era	No	No	No	No	No	0	No	No			No	No	No
915.00	Masaka	1/1/2001			Primary		Female	TDF+3TC+EFV	18	Masaka	2017							141.3	38		615	265	Covid-19 era	No	No	No	No	No	0	No	No			No	No	No
916.00	Masaka	1/1/1997					Female	TDF+3TC+EFV	23	Masaka	2017												Covid-19 era	No	No	No	No	No	0	No	No			No	No	No
917.00	Kalungu	1/1/1979					Female	TDF+3TC+EFV	36	Masaka	2017					0.82	8/18/2015	167	49		50	96	Test and treat era	No	No	No	No	No	0	No	No			No	Yes	Yes
918.00	Masaka	1/1/1979			Secondary		Male	TDF+3TC+EFV	37	Masaka	2017							168.3	55			133	Test and treat era	No	No	Yes	No	No	0	No	No			No	No	No
919.00	MASAKA	1/1/1987			Primary	Farmer	Male	TDF+3TC+NVP	30	Masaka	2017							170	58		50	30	Test and treat era	No	No	No	No	No	0	No	No			No	No	No
920.00	Masaka	1/1/1984			Secondary		Male	TDF+3TC+DTG	32	Masaka	2017							172			50		Test and treat era	No	No	No	No	No	0	No	No			No	No	No
921.00	Masaka	1/1/1995			Secondary	Others	Male	TDF+3TC+DTG	26	Masaka	2017							161	55		1863	618	Covid-19 era	No	No	No	No	No	0	No	No			No	No	No
922.00	Masaka-City	1/1/1988				Unemployed	Female	TDF+3TC+DTG	35	Masaka	2017							145.5	50			560	DTG era	No	No	No	No	No	0	No	No			No	No	No
923.00	Lwengo	1/1/1985			Primary	Business	Female	TDF+3TC+EFV	30	Masaka	2017							158	58			440	Test and treat era	No	No	No	No	No	0	No	No			No	No	No
924.00	MASAKA	1/1/1975			Secondary	Others	Female	TDF+3TC+EFV	41	Masaka	2017			1	4/20/2016			168	59		400	223	Test and treat era	No	No	No	No	No	0	No	No			Yes	No	Yes
925.00	Masaka	1/1/1999			Secondary	House wife	Female	TDF+3TC+EFV	19	Masaka	2017			0.4	4/23/2018				49				Test and treat era	No	No	Yes	No	No	0	No	No			Yes	No	Yes
926.00	Masaka	1/1/1974			Primary	Farmer	Male	TDF+3TC+DTG	45	Masaka	2017							172	54		30	94	Covid-19 era	No	No	No	No	No	0	No	No			No	No	No
927.00	Masaka	1/1/1994			Secondary	Unemployed	Female	TDF+3TC+DTG	27	Masaka	2017							151.9	48		50	242	Covid-19 era	No	No	No	No	No	0	No	No			No	No	No
928.00	Masaka	1/1/1971			Primary		Male	TDF+3TC+NVP	44	Masaka	2017							156	40		176	147	Test and treat era	No	No	No	No	No	0	No	No			No	No	No
929.00	MASAKA	1/1/1979			Primary	Business	Male	TDF+3TC+EFV	37	Masaka	2017							161.8	44		50	191	Test and treat era	Yes	No	No	No	No	0	No	No			No	No	No
930.00	Masaka	1/1/1979			Primary	Farmer	Female	TDF+3TC+EFV	37	Masaka	2017							158					Test and treat era	No	No	No	No	No	0	No	No			No	No	No
931.00	Masaka	1/1/1984			Primary	Business	Male	TDF+3TC+DTG	35	Masaka	2017							173			50		Covid-19 era	No	No	No	No	No	0	No	No			No	No	No
932.00	Masaka	1/1/1996			Secondary	Business	Male	TDF+3TC+DTG	25	Masaka	2017							171	62				Covid-19 era	No	No	No	No	No	0	No	No			No	No	No
933.00	MASAKA	1/1/1985			Primary	Business	Male	TDF+3TC+NVP	30	Masaka	2017							158	50		863	136	Test and treat era	No	No	No	No	No	0	No	No			No	No	No
934.00	Masaka	1/1/1971			Primary	Farmer	Female	TDF+3TC+EFV	45	Masaka	2017							158	41		100000	317	Test and treat era	No	No	Yes	No	No	0	No	No			No	No	No
935.00	Masaka	1/1/1997			Secondary	Farmer	Female	TDF+3TC+EFV	20	Masaka	2017			1.1	6/16/2017			159	66		74	951	Test and treat era	No	No	No	No	No	0	No	No			Yes	No	Yes
936.00	Masaka	1/1/1994			Primary	Business	Female	TDF+3TC+EFV	24	Masaka	2017			0.7	6/25/2018			156.9	55				Test and treat era	No	No	No	No	No	0	No	No			Yes	No	Yes
937.00	Masaka	1/1/1985					Female	TDF+3TC+NVP	30	Masaka	2017							160	67		30	226	Test and treat era	Yes	No	No	No	No	0	No	No			No	No	No
938.00	Rakai	1/1/1995			None	Others	Female	TDF+3TC+EFV	21	Masaka	2017			0.59	7/20/2016							465	Test and treat era	No	No	No	No	No	0	No	No			Yes	No	Yes
939.00	Masaka	1/1/1991			Primary	House wife	Female	TDF+3TC+EFV	27	Masaka	2017							145			20		Test and treat era	No	No	No	No	No	0	No	No			No	No	No
940.00	Masaka	1/1/1993			None	Unemployed	Female	TDF+3TC+EFV	26	Masaka	2017							155	43				Covid-19 era	No	No	No	No	No	0	No	No			No	No	No
941.00	Ssembabule	1/1/1973				Others	Male	TDF+3TC+DTG	50	Masaka	2017							154	45		136	19	DTG era	No	No	No	No	No	0	No	No			No	No	No
942.00	Lwengo	1/1/1980			Primary	Farmer	Male	TDF+3TC+NVP	35	Masaka	2017			0.07	8/17/2015			163	50		50	30	Test and treat era	Yes	No	No	No	No	0	No	No			Yes	No	Yes
943.00	Masaka	1/1/1992			Primary		Female	TDF+3TC+EFV	24	Masaka	2017							159	59			750	Test and treat era	No	No	No	No	No	0	No	No			No	No	No
944.00	MASAKA	1/1/1991					Male	TDF+3TC+EFV	26	Masaka	2017							160.2	54			557	Test and treat era	No	No	No	No	No	0	No	No			No	No	No
945.00	Masaka	1/1/2000			Primary	Unemployed	Female	TDF+3TC+EFV	18	Masaka	2017							159	56		41		Test and treat era	No	No	No	No	No	0	No	No			No	No	No
946.00	Masaka	1/1/1983			Secondary	House wife	Female	TDF+3TC+EFV	36	Masaka	2017							166.5	46				Covid-19 era	No	No	No	No	Yes	0	No	No			No	No	No
947.00	Masaka	1/1/1990			Primary	Unemployed	Female	TDF+3TC+EFV	29	Masaka	2017							156			400		Covid-19 era	No	No	No	No	No	0	No	No			No	No	No
948.00	Masaka	1/1/1987			Tertiary		Male	TDF+3TC+DTG	33	Masaka	2017							168			400	381	Covid-19 era	No	No	No	No	No	0	No	No			No	No	No
949.00		1/1/1983			Primary	Farmer	Male	TDF+3TC+EFV	32	Masaka	2017							167	72		30	397	Test and treat era	Yes	No	No	No	No	0	No	No			No	No	No
950.00	Lwengo	1/1/1980			Primary	Farmer	Female	TDF+3TC+EFV	35	Masaka	2017							156	36		50	135	Test and treat era	No	No	Yes	No	No	0	No	No			No	No	No
951.00	Masaka	1/1/1989			Primary	Others	Male	TDF+3TC+EFV	27	Masaka	2017							170.5	63		50		Test and treat era	No	No	No	No	No	0	No	No			No	No	No
952.00	Masaka	1/1/1955			None		Male	TDF+3TC+DTG	64	Masaka	2017								55				Covid-19 era	No	No	No	No	No	0	No	No			No	No	No
953.00	Masaka	1/1/2000			Secondary	Unemployed	Female	TDF+3TC+EFV	20	Masaka	2017							151					Covid-19 era	No	No	No	No	No	0	No	No			No	No	No
954.00	Masaka	1/1/1971			None	Others	Male	TDF+3TC+NVP	45	Masaka	2017							165.4	54			18	Test and treat era	No	No	No	No	No	0	No	No			No	No	No
955.00	MASAKA	1/1/1980					Female	TDF+3TC+EFV	38	Masaka	2017							149.3	46		50		Test and treat era	No	No	No	No	No	0	No	No			No	No	No
956.00	Gomba	1/1/1989			Primary	House wife	Female	ABC+3TC+EFV	30	Masaka	2017							160	70			77	Covid-19 era	No	No	Yes	No	No	0	No	No			No	No	No
957.00	Masaka	1/1/1984				Unemployed	Female	TDF+3TC+EFV	31	Masaka	2017							156			50		Test and treat era	No	No	No	No	No	0	No	No			No	No	No
958.00	MASAKA	1/1/1991			Secondary	Unemployed	Female	TDF+3TC+EFV	25	Masaka	2017			1.1	11/22/2016			154.2	52			272	Test and treat era	No	No	No	No	No	0	No	No			Yes	No	Yes
959.00	Masaka	1/1/1989			Primary		Male	TDF+3TC+EFV	28	Masaka	2017							187			97200		Test and treat era	No	No	No	No	No	0	No	No			No	No	No
960.00	Masaka	1/1/1987			Primary	Farmer	Male	TDF+3TC+DTG	33	Masaka	2017							172	52		1390		Covid-19 era	No	No	Yes	No	No	0	No	No			No	No	No
961.00	Masaka	1/1/1993			Primary	Farmer	Male	TDF+3TC+DTG	25	Masaka	2017							168			20		Test and treat era	No	No	No	No	No	0	No	No			No	No	No
962.00	Masaka	1/1/1971			Primary	Others	Female	TDF+3TC+EFV	44	Masaka	2017							171	63		291	139	Test and treat era	No	No	No	No	No	0	No	No			No	No	No
963.00	Sembabule	1/1/1989			Primary		Female	TDF+3TC+EFV	27	Masaka	2017							169	71		50	294	Test and treat era	No	No	No	No	No	0	No	No			No	No	No
964.00	MASAKA	1/1/1991			Secondary	Others	Female	TDF+3TC+EFV	26	Masaka	2017							159.2	45		883		Test and treat era	No	No	No	No	No	0	No	No			No	No	No
965.00	Lwengo	1/1/1979			None	House wife	Female	TDF+3TC+EFV	39	Masaka	2017							158.2	69		20		Test and treat era	No	No	No	No	No	0	No	No			No	No	No
966.00	SEMBABULE	1/1/1989			Primary	Others	Male	TDF+3TC+EFV	30	Masaka	2017							173.9	65				Covid-19 era	No	No	Yes	Yes	No	0	No	No			No	No	No
967.00	Masaka	1/1/1977			Primary		Female	TDF+3TC+EFV	38	Masaka	2017							158.2	50			510	Test and treat era	No	No	No	No	No	0	No	No			No	No	No
968.00	MASAKA	1/1/1987			Primary	Others	Female	TDF+3TC+EFV	30	Masaka	2017							158.6	53		883	231	Test and treat era	No	No	No	No	No	0	No	No			No	No	No
969.00	Masaka	1/1/1997			Secondary		Female	TDF+3TC+EFV	22	Masaka	2017							155	49		50	5	Covid-19 era	No	No	No	No	No	0	No	No			No	No	No
970.00	Bukomasimbi	1/1/1989			Primary		Male	TDF+3TC+DTG	31	Masaka	2017							171	63		40		Covid-19 era	No	No	Yes	No	No	0	No	No			No	No	No
971.00	kalangala	1/1/1999			Primary		Female	TDF+3TC+DTG	22	Masaka	2017							149	59		50	797	Covid-19 era	No	No	No	No	No	0	No	No			No	No	No
972.00	Bukomansimbi	1/1/1993			Tertiary	Civil servant	Female	TDF+3TC+EFV	22	Masaka	2017							166	58		493	437	Test and treat era	No	No	No	No	No	0	No	No			No	No	No
973.00	Masaka	1/1/1990			Secondary		Female	TDF+3TC+EFV	26	Masaka	2017							160	60			437	Test and treat era	No	No	No	No	No	0	No	No			No	No	No
974.00	Masaka	1/1/1977			Secondary	Business	Male	TDF+3TC+EFV	40	Masaka	2017							173	50		56		Test and treat era	No	No	No	No	No	0	No	No			No	No	No
975.00	Masaka-City	1/1/1980			Tertiary	Others	Female	TDF+3TC+DTG	43	Masaka	2017							163	65		30	44	DTG era	No	No	Yes	No	No	0	No	No			No	No	No
976.00	Masaka	1/1/1980			Primary	Farmer	Female	TDF+3TC+EFV	36	Masaka	2017								84			259	Test and treat era	No	No	No	No	No	0	No	No			No	No	No
977.00	Masaka	1/1/1984			Primary	Others	Male	TDF+3TC+EFV	34	Masaka	2017	1	4/27/2018	1	4/27/2018			186.5	60		20	311	Test and treat era	No	No	No	No	No	0	No	No			Yes	No	Yes
978.00	Masaka	1/1/1992			Tertiary	Business	Male	TDF+3TC+EFV	27	Masaka	2017							162.2	57		50	30	Covid-19 era	No	No	Yes	No	No	0	No	No			No	No	No
979.00	Masaka	1/1/2000			Secondary	Business	Female	TDF+3TC+DTG	20	Masaka	2017												Covid-19 era	No	No	No	No	No	0	No	No			No	No	No
980.00	Masaka	1/1/1994			Primary		Female	TDF+3TC+EFV	21	Masaka	2017							153	46		6517	563	Test and treat era	No	No	No	No	No	0	No	No			No	No	No
981.00	Masaka	1/1/1988			Primary	Farmer	Male	TDF+3TC+EFV	30	Masaka	2017			1.1	5/24/2018			168.4	70	6517	59	455	Test and treat era	No	No	No	No	No	0	No	No			Yes	No	Yes
982.00	Masaka	1/1/1992			Primary	Business	Male	TDF+3TC+DTG	27	Masaka	2017			0.97	5/29/2019			160	55		50		Covid-19 era	No	No	No	No	No	0	No	No			Yes	No	Yes
983.00	MASAKA	1/1/1987			None	Business	Female	TDF+3TC+EFV	28	Masaka	2017							63	55			200	Test and treat era	No	No	No	No	No	0	No	No			No	No	No
984.00	Lwengo	1/1/1975			Primary	Farmer	Male	TDF+3TC+EFV	42	Masaka	2017	1.2	6/16/2017	1.2	6/16/2017			162	57		50	515	Test and treat era	Yes	No	No	No	No	0	No	No			Yes	No	Yes
985.00	Masaka	1/1/1983			Primary	Farmer	Male	TDF+3TC+EFV	35	Masaka	2017			1.4	6/25/2018			151.6	48				Test and treat era	No	No	No	No	No	0	No	No			Yes	No	Yes
986.00		1/1/1966			Primary		Male	NONE	49	Masaka	2017			0.91	1/12/2015			158	51		423	486	Test and treat era	No	No	No	No	No	0	No	No			Yes	No	Yes
987.00	Mpigi	1/1/1983			Primary	Business	Male	TDF+3TC+NVP	32	Masaka	2017								57			198	Test and treat era	No	No	No	No	No	0	No	No			No	No	No
988.00	Masaka	1/1/1974			Tertiary	Civil servant	Male	TDF+3TC+EFV	42	Masaka	2017			1.32	7/20/2016				56			295	Test and treat era	No	No	No	No	No	0	No	No			Yes	No	Yes
989.00	Masaka	1/1/1993			Secondary	House wife	Female	TDF+3TC+EFV	25	Masaka	2017			0.6	7/6/2018			162	66		20		Test and treat era	No	No	No	No	No	0	No	No			Yes	No	Yes
990.00	Masaka	1/1/1986			Primary	Others	Female	TDF+3TC+EFV	33	Masaka	2017							162	62			530	Covid-19 era	No	No	No	No	No	0	No	No			No	No	No
991.00	Ssembabule	1/1/1996				Farmer	Female	TDF+3TC+DTG	27	Masaka	2017							150	63		30	399	DTG era	No	No	No	No	No	0	No	No			No	No	No
992.00	MASAKA	1/1/1987			Primary	Others	Male	TDF+3TC+EFV	28	Masaka	2017	0.98	8/18/2015					158	48		67	29	Test and treat era	No	No	Yes	No	No	0	No	No			No	No	No
993.00	MASAKA	1/1/1979			Secondary	House wife	Female	TDF+3TC+EFV	37	Masaka	2017			1.1	8/18/2016			155.2	57			222	Test and treat era	No	No	No	No	No	0	No	No			Yes	No	Yes
994.00	LWENGO	1/1/1989			Primary	House wife	Female	TDF+3TC+EFV	28	Masaka	2017							158.8	75		20	205	Test and treat era	No	No	No	No	No	0	No	No			No	No	No
995.00	Masaka	1/1/2000			Primary	Unemployed	Female	TDF+3TC+EFV	18	Masaka	2017			0.6	8/28/2018				48				Test and treat era	No	No	No	No	No	0	No	No			Yes	No	Yes
996.00	Masaka	1/1/1987			Secondary	Business	Female	TDF+3TC+EFV	32	Masaka	2017							157	59		839	263	Covid-19 era	No	No	No	No	No	0	No	No			No	No	No
997.00	Wakiso	1/1/1993			Secondary		Male	TDF+3TC+DTG	27	Masaka	2017							154.5	49			87	Covid-19 era	No	No	No	No	No	0	No	No			No	No	No
998.00	Masaka	1/1/1990			Secondary	House wife	Female	TDF+3TC+EFV	25	Masaka	2017							158			50	398	Test and treat era	No	No	No	No	No	0	No	No			No	No	No
999.00	Masaka	1/1/1985			Secondary		Female	TDF+3TC+EFV	31	Masaka	2017								54				Test and treat era	No	No	No	No	No	0	No	No			No	No	No
1000.00	Lwengo	1/1/1999			Primary	Unemployed	Female	TDF+3TC+EFV	18	Masaka	2017							148	50		30	302	Test and treat era	No	No	No	No	No	0	No	No			No	No	No
1001.00	Masaka	1/1/1968			Primary	Farmer	Female	TDF+3TC+EFV	48	Masaka	2017										50		Test and treat era	No	No	No	No	No	0	No	No			No	No	No
1002.00	Masaka	1/1/1997			Secondary		Female	TDF+3TC+DTG	23	Masaka	2017							152			400	90	Covid-19 era	No	No	No	No	No	0	No	No			No	No	No
1003.00	Lwengo	1/1/1992			Primary	Others	Male	TDF+3TC+EFV	23	Masaka	2017							173	67			361	Test and treat era	No	No	No	No	No	0	No	No			No	No	No
1004.00	MASAKA	1/1/1978			Primary	Farmer	Male	TDF+3TC+EFV	38	Masaka	2017								49		128	215	Test and treat era	No	No	No	No	Yes	0	No	No			No	No	No
1005.00	Lwengo	1/1/1980			Secondary	Business	Female	TDF+3TC+EFV	38	Masaka	2017										143672		Test and treat era	No	No	Yes	Yes	No	0	No	No			No	No	No
1006.00	Masaka	1/1/1996				Business	Female	TDF+3TC+DTG	24	Masaka	2017							165	54		28		Covid-19 era	No	No	No	No	No	0	No	No			No	No	No
1007.00		1/1/1961			Primary	Unemployed	Female	TDF+3TC+EFV	55	Masaka	2017							165	68		50	875	Test and treat era	No	No	No	No	No	0	No	No			No	No	No
1008.00	MASAKA	1/1/1985					Female	TDF+3TC+EFV	30	Masaka	2017							167.3	60	20	839		Test and treat era	No	No	No	No	No	0	No	No			No	No	No
1009.00	MASAKA	1/1/1985			Primary	Farmer	Male	TDF+3TC+NVP	30	Masaka	2017			0.95	11/18/2015			157	50		50	65	Test and treat era	No	No	Yes	No	No	0	No	No			Yes	No	Yes
1010.00	Masaka	1/1/1984			Secondary	Business	Female	TDF+3TC+EFV	32	Masaka	2017							154.2	53		400	420	Test and treat era	No	No	No	No	No	0	No	No			No	No	No
1011.00	Bukomansimbi	1/1/1978			Primary	Business	Male	TDF+3TC+EFV	39	Masaka	2017			1.4	11/27/2017			169	59		52	48	Test and treat era	No	No	Yes	Yes	No	0	No	No			Yes	No	Yes
1012.00	Masaka	1/1/1994			Primary	Farmer	Female	TDF+3TC+EFV	25	Masaka	2017							163	65		1362		Covid-19 era	No	No	No	No	No	0	No	No			No	No	No
1013.00	Masaka	1/1/1978			Primary	Business	Female	TDF+3TC+DTG	39	Masaka	2017							161.7			20	208	Test and treat era	No	No	No	No	No	0	No	No			No	No	No
1014.00	Masaka	1/1/1993			Primary	Business	Female	TDF+3TC+NVP	23	Masaka	2017								51			252	Test and treat era	No	No	No	No	No	0	No	No			No	No	No
1015.00	MASAKA	1/1/1998			Primary	House wife	Female	TDF+3TC+EFV	19	Masaka	2017							154.6	48				Test and treat era	No	No	No	No	No	0	No	No			No	No	No
1016.00	Masaka	1/1/1954			Primary	Business	Female	TDF+3TC+EFV	65	Masaka	2017							146			20		Covid-19 era	No	No	No	No	No	0	No	No			No	No	No
1017.00	Kalungu	1/1/1983			Secondary		Male	TDF+3TC+EFV	32	Masaka	2017							173	59		37	144	Test and treat era	No	No	No	Yes	No	0	No	No			No	No	No
1018.00	Lwengo	1/1/1993			Primary	Unemployed	Female	TDF+3TC+NVP	23	Masaka	2017								41			29	Test and treat era	No	No	Yes	No	No	0	No	No			No	No	No
1019.00	MASAKA	1/1/1984			Primary	Others	Male	TDF+3TC+EFV	33	Masaka	2017	1.8	2/20/2017	1.8	2/20/2017			160.1	55		154000	50	Test and treat era	No	No	Yes	No	No	0	No	No			Yes	No	Yes
1020.00	Masaka	1/1/1983			Primary	Business	Male	TDF+3TC+EFV	35	Masaka	2017							167	78		50	191	Test and treat era	Yes	No	No	No	No	0	No	No			No	No	No
1021.00	SEMBABULE	1/1/1997			Secondary	Others	Female	TDF+3TC+EFV	22	Masaka	2017							151	41			121	Covid-19 era	No	No	No	No	No	0	No	No			No	No	No
1022.00	Bukomasimbi	1/1/1988					Female	TDF+3TC+EFV	32	Masaka	2017							145	53		400	32	Covid-19 era	No	No	No	No	No	0	No	No			No	No	No
1023.00	Kalungu	1/1/1991			Primary	House wife	Female	TDF+3TC+DTG	30	Masaka	2017							148	61				Covid-19 era	No	No	No	No	No	0	No	No			No	No	No
1024.00	MASAKA	1/1/1963			None	Farmer	Female	TDF+3TC+NVP	52	Masaka	2017			0.72	3/12/2015			169.3	59		63	275	Test and treat era	Yes	No	No	No	No	0	No	No			Yes	No	Yes
1025.00	Lwengo	1/1/1986			Secondary	Business	Female	TDF+3TC+EFV	30	Masaka	2017							159	45		65	320	Test and treat era	Yes	No	No	No	No	0	No	No			No	No	No
1026.00	lwengo	1/1/1982			Secondary	Farmer	Male	TDF+3TC+DTG	34	Masaka	2017							175			50		Test and treat era	No	No	No	No	No	0	No	No			No	No	No
1027.00	Masaka	1/1/1999			Secondary	Unemployed	Female	TDF+3TC+DTG	22	Masaka	2017							166				741	Covid-19 era	No	No	No	No	No	0	No	No			No	No	No
1028.00	Lwengo	1/1/1978				Farmer	Female	TDF+3TC+DTG	45	Masaka	2017							156	62		20	440	DTG era	No	No	No	No	No	0	No	No			No	No	No
1029.00	Kalangala	1/1/1970			Primary	Farmer	Male	TDF+3TC+NVP	45	Masaka	2017							168.4	55		50	15	Test and treat era	Yes	No	No	No	No	0	No	No			No	No	No
1030.00	MASAKA	1/1/1978			Secondary	Others	Male	TDF+3TC+NVP	38	Masaka	2017			1.1	4/21/2016			169			36	213	Test and treat era	Yes	No	No	No	No	0	No	No			Yes	No	Yes
1031.00	Masaka	1/1/1991			Secondary	Business	Female	TDF+3TC+EFV	27	Masaka	2017			1.8	4/30/2018			152	51		400	362	Test and treat era	No	No	No	No	No	0	No	No			Yes	No	Yes
1032.00	Kalangala	1/1/1989			Primary	Business	Female	TDF+3TC+EFV	30	Masaka	2017							146.5	57		50	308	Covid-19 era	No	No	No	No	No	0	No	No			No	No	No
1033.00	Masaka	1/1/1990			Secondary	Business	Male	TDF+3TC+DTG	31	Masaka	2017							163	50		50	594	Covid-19 era	No	No	Yes	No	No	0	No	No			No	No	No
1034.00	Masaka	1/1/1992			Primary		Female	TDF+3TC+EFV	23	Masaka	2017							154	40			559	Test and treat era	No	No	No	No	No	0	No	No			No	No	No
1035.00	Masaka	1/1/1992			Primary	Business	Female	TDF+3TC+EFV	24	Masaka	2017							157	42				Test and treat era	No	No	No	No	No	0	No	No			No	No	No
1036.00	KAMPALA	1/1/1984			Secondary	Others	Female	TDF+3TC+EFV	33	Masaka	2017			1.4	5/26/2017				78			371	Test and treat era	No	No	No	No	No	0	No	No			Yes	No	Yes
1037.00	Masaka	1/1/1992			Secondary	Farmer	Male	TDF+3TC+EFV	26	Masaka	2017			0.8	5/24/2018							409	Test and treat era	No	No	No	No	No	0	No	No			Yes	No	Yes
1038.00	Kyotera	1/1/1988			Primary	Farmer	Female	TDF+3TC+EFV	31	Masaka	2017			0.49	5/29/2019			155	62		30		Covid-19 era	No	No	No	No	No	0	No	No			Yes	No	Yes
1039.00	Masaka	1/1/1981			Secondary	Others	Female	TDF+3TC+DTG	40	Masaka	2017							152.6	51		20	191	Covid-19 era	No	No	No	No	No	0	No	No			No	No	No
1040.00	Masaka	1/1/1992			Secondary	Civil servant	Female	TDF+3TC+EFV	25	Masaka	2017							164	53		50		Test and treat era	No	No	No	No	No	0	No	No			No	No	No
1041.00		1/1/1980			Primary	Farmer	Female	NONE	35	Masaka	2017							161	50		50	296	Test and treat era	No	No	No	No	No	0	No	No			No	No	No
1042.00	Lwengo	1/1/1976			Secondary	Business	Female	TDF+3TC+EFV	39	Masaka	2017							157	49		50	366	Test and treat era	No	No	No	No	No	0	No	No			No	No	No
1043.00	Masaka	5/15/1990			Primary	Others	Male	TDF+3TC+EFV	26	Masaka	2017								50		50		Test and treat era	No	No	Yes	No	No	0	No	No			No	No	No
1044.00	Kampala	1/1/1959			Primary		Male	TDF+3TC+EFV	58	Masaka	2017			1.4	7/20/2017			172	49		122	38	Test and treat era	No	No	No	No	No	0	No	No			Yes	No	Yes
1045.00	Masaka	1/1/1999			Secondary		Female	TDF+3TC+EFV	19	Masaka	2017								47				Test and treat era	No	No	No	No	No	0	No	No			No	No	No
1046.00	Lwengo	1/1/1958			Secondary		Female	TDF+3TC+DTG	61	Masaka	2017							152	45		454	212	Covid-19 era	No	No	Yes	No	No	0	No	No			No	No	No
1047.00	Ssembabule	1/1/1984				Business	Male	TDF+3TC+DTG	39	Masaka	2017							145	50		24	74	DTG era	No	No	Yes	No	No	0	No	No			No	No	No
1048.00		1/1/1987			Primary	Business	Male	TDF+3TC+EFV	29	Masaka	2017							161	57		50	664	Test and treat era	No	No	No	No	No	0	No	No			No	No	No
1049.00	Masaka	1/1/1992			Primary		Female	TDF+3TC+EFV	23	Masaka	2017							160	67			192	Test and treat era	No	No	No	No	No	0	No	No			No	No	No
1050.00	MASAKA	1/1/1989			Secondary	Civil servant	Female	TDF+3TC+EFV	28	Masaka	2017			1.1	8/22/2017			155	53			377	Test and treat era	No	No	No	No	No	0	No	No			Yes	No	Yes
1051.00	Masaka	1/1/1985			None	Farmer	Female	TDF+3TC+EFV	33	Masaka	2017							156	73				Test and treat era	No	No	No	No	No	0	No	No			No	No	No
1052.00	Lwengo	1/1/1992			Secondary	House wife	Female	TDF+3TC+NVP	23	Masaka	2017							162	50			203	Test and treat era	No	No	No	No	No	0	No	No			No	No	No
1053.00	Masaka	1/1/1992			None	House wife	Female	TDF+3TC+EFV	24	Masaka	2017												Test and treat era	No	No	No	No	No	0	No	No			No	No	No
1054.00	Lwengo	1/1/1996			Secondary	Others	Male	TDF+3TC+EFV	21	Masaka	2017							156	52			722	Test and treat era	No	No	No	No	No	0	No	No			No	No	No
1055.00	Masaka	1/1/1990			Primary	House wife	Female	TDF+3TC+EFV	27	Masaka	2017							152			20		Test and treat era	No	No	No	No	No	0	No	No			No	No	No
1056.00	Masaka	1/1/1994			Primary	Unemployed	Female	TDF+3TC+DTG	26	Masaka	2017							154	50		50	47	Covid-19 era	No	No	Yes	Yes	No	0	No	No			No	No	No
1057.00		1/1/1977			Primary	Business	Female	TDF+3TC+EFV	38	Masaka	2017							158	54		109	419	Test and treat era	No	No	No	No	No	0	No	No			No	No	No
1058.00	Masaka	1/1/1992			Primary	Unemployed	Female	TDF+3TC+EFV	23	Masaka	2017			0.31	10/19/2015							418	Test and treat era	No	No	No	No	No	0	No	No			Yes	No	Yes
1059.00	Masaka	1/1/1974			Secondary	Others	Female	TDF+3TC+EFV	42	Masaka	2017							164					Test and treat era	No	No	No	No	No	0	No	No			No	No	No
1060.00	MASAKA	1/1/1990			Primary	House wife	Female	TDF+3TC+EFV	25	Masaka	2017							159				445	Test and treat era	No	No	No	No	No	0	No	No			No	No	No
1061.00	Masaka	1/1/1983			Tertiary	Business	Male	AZT+3TC+ATV/r	33	Masaka	2017												Test and treat era	No	No	No	No	No	0	No	No			No	No	No
1062.00	Ssembabule	1/1/1982			Primary	Farmer	Male	TDF+3TC+DTG	37	Masaka	2017							162	51				Covid-19 era	No	No	No	No	No	0	No	No			No	No	No
1063.00	Masaka	1/1/1997				Others	Male	TDF+3TC+DTG	23	Masaka	2017							160	55		20	431	Covid-19 era	Yes	No	Yes	No	No	0	No	No			No	No	No
1064.00	m	1/1/1977			Primary	Business	Male	TDF+3TC+EFV	38	Masaka	2017							157	40		185	333	Test and treat era	Yes	No	No	No	No	0	No	No			No	No	No
1065.00	Masaka	1/1/1998			Secondary	Unemployed	Female	TDF+3TC+EFV	18	Masaka	2017							162	65		20	387	Test and treat era	No	No	No	No	No	0	No	No			No	No	No
1066.00	Masaka	1/1/1992					Male	TDF+3TC+EFV	25	Masaka	2017							167	64		50	548	Test and treat era	No	No	No	No	No	0	No	No			No	No	No
1067.00	Masaka	1/1/1981			Secondary	Civil servant	Male	TDF+3TC+EFV	35	Masaka	2017							165.5			20		Test and treat era	No	No	No	No	No	0	No	No			No	No	No
1068.00	KALANGALA	1/1/1983			Primary		Male	TDF+3TC+EFV	32	Masaka	2017							171	72		20	82	Test and treat era	No	No	No	No	No	0	No	No			No	No	No
1069.00	MASAKA	1/1/1991			Secondary	Business	Female	TDF+3TC+EFV	26	Masaka	2017								47				Test and treat era	No	No	No	No	No	0	No	No			No	No	No
1070.00	Masaka	12/6/1977			None	Business	Female	TDF+3TC+EFV	39	Masaka	2017							160					Test and treat era	No	No	No	No	No	0	No	No			No	No	No
1071.00	Masaka	1/1/1981			Primary	Business	Female	TDF+3TC+EFV	38	Masaka	2017							159	71			198	Covid-19 era	No	No	Yes	No	No	0	No	No			No	No	No
1072.00	Bukomansimbi	1/1/1975			Primary	Farmer	Female	TDF+3TC+DTG	44	Masaka	2017							163			50		Covid-19 era	No	No	Yes	No	No	0	No	No			No	No	No
1073.00	Masaka	1/1/1984			Secondary	Unemployed	Female	TDF+3TC+EFV	33	Masaka	2017							164.6	60		400	552	Test and treat era	No	No	No	No	No	0	No	No			No	No	No
1074.00	Lwengo	1/1/1986			None	Farmer	Female	TDF+3TC+EFV	29	Masaka	2017							147.2	53			530	Test and treat era	No	No	No	No	No	0	No	No			No	No	No
1075.00	Bukomansimbi	1/1/1986			Primary	Unemployed	Female	TDF+3TC+EFV	29	Masaka	2017							156			839	169	Test and treat era	No	No	Yes	No	No	0	No	No			No	No	No
1076.00	Masaka	1/1/1990			Primary	Business	Male	TDF+3TC+EFV	28	Masaka	2017							167.2	62			468	Test and treat era	No	No	No	No	No	0	No	No			No	No	No
1077.00	Kalangala	1/1/1991			Secondary	Business	Female	TDF+3TC+EFV	28	Masaka	2017							159	75				Covid-19 era	No	No	No	No	No	0	No	No			No	No	No
1078.00	Masaka	1/1/1978			Primary		Female	TDF+3TC+DTG	42	Masaka	2017							142	38		98	437	Covid-19 era	Yes	No	No	No	No	0	No	No			No	No	No
1079.00	Masaka	1/1/1998			Secondary		Female	TDF+3TC+DTG	23	Masaka	2017							145	63		50		Covid-19 era	No	No	No	No	No	0	No	No			No	No	No
1080.00	Masaka	1/1/1970			Primary	Unemployed	Female	TDF+3TC+EFV	45	Masaka	2017							168	43		122	283	Test and treat era	No	No	No	No	No	0	No	No			No	No	No
1081.00	Masaka	1/1/1977			Primary		Female	TDF+3TC+EFV	39	Masaka	2017							160	65			551	Test and treat era	No	No	No	No	No	0	No	No			No	No	No
1082.00	LWENGO	1/1/1994			Secondary	Business	Female	TDF+3TC+EFV	23	Masaka	2017							159	63		20		Test and treat era	No	No	No	No	No	0	No	No			No	No	No
1083.00	Masaka	1/1/2001			Secondary		Female	TDF+3TC+DTG	18	Masaka	2017												Covid-19 era	No	No	No	No	No	0	No	No			No	No	No
1084.00	Masaka	1/1/1991			Primary	Farmer	Female	TDF+3TC+DTG	30	Masaka	2017							151.5	81				Covid-19 era	No	No	No	No	No	0	No	No			No	No	No
1085.00	Masaka-City	1/1/1988				Business	Female	TDF+3TC+DTG	35	Masaka	2017							152.8	58			379	DTG era	No	No	No	No	No	0	No	No			No	No	No
1086.00	Lwengo	1/1/1958			Secondary	House wife	Female	TDF+3TC+EFV	57	Masaka	2017					1.02	8/4/2015	156	66			1207	Test and treat era	Yes	No	No	No	No	0	No	No			No	Yes	Yes
1087.00	Masaka	1/1/1992			Primary	House wife	Female	TDF+3TC+EFV	24	Masaka	2017								68			240	Test and treat era	No	No	No	No	No	0	No	No			No	No	No
1088.00	MASAKA	1/1/1991			Secondary	Business	Male	TDF+3TC+EFV	27	Masaka	2017	1.6	4/30/2018	1.6	4/30/2018			169	57		20	97	Test and treat era	No	No	Yes	Yes	Yes	0	No	No			Yes	No	Yes
1089.00	Lwengo	1/1/1994			Primary	Farmer	Female	TDF+3TC+EFV	24	Masaka	2017							146			50		Test and treat era	No	No	No	No	No	0	No	No			No	No	No
1090.00		1/1/1986			Secondary	Business	Female	TDF+3TC+EFV	31	Masaka	2017			1.6	1/16/2017			148.5	53		50	789	Test and treat era	No	No	No	No	No	0	No	No			Yes	No	Yes
1091.00	Masaka	1/1/1987			Secondary	House wife	Female	TDF+3TC+EFV	28	Masaka	2017					0.88	8/20/2015	154	49			461	Test and treat era	No	No	No	No	No	0	No	No			No	Yes	Yes
1092.00	Kalungu	1/1/1986			Secondary	Business	Female	TDF+3TC+EFV	31	Masaka	2017							161	77		106	853	Test and treat era	No	No	No	No	No	0	No	No			No	No	No
1093.00	Masaka	1/1/1987			Primary	Others	Male	TDF+3TC+EFV	30	Masaka	2017							170	63		50		Test and treat era	No	No	No	No	No	0	No	No			No	No	No
1094.00	Masaka	1/1/1989			Primary	Others	Male	TDF+3TC+DTG	30	Masaka	2017			0.73	5/29/2019			168	60				Covid-19 era	No	No	No	No	No	0	No	No			Yes	No	Yes
1095.00	Masaka	1/1/1988			Primary	Farmer	Female	TDF+3TC+DTG	32	Masaka	2017												Covid-19 era	No	No	No	No	No	0	No	No			No	No	No
1096.00	Masaka	1/1/1974			Primary	Others	Male	TDF+3TC+EFV	42	Masaka	2017							164.2	41		56	89	Test and treat era	No	No	Yes	No	No	0	No	No			No	No	No
1097.00	Masaka	1/1/2000			Primary	Student	Female	TDF+3TC+EFV	18	Masaka	2017							150.1			92		Test and treat era	No	No	No	No	No	0	No	No			No	No	No
1098.00	Kalangala	7/1/1984					Female	TDF+3TC+EFV	31	Masaka	2017							160	58		340	359	Test and treat era	No	No	No	No	No	0	No	No			No	No	No
1099.00	Masaka	1/1/1980			Primary	Business	Female	TDF+3TC+EFV	35	Masaka	2017							151.5	43		20	206	Test and treat era	Yes	No	No	No	No	0	No	No			No	No	No
1100.00	Bukomansimbi	1/1/1988			Secondary	Farmer	Male	TDF+3TC+EFV	28	Masaka	2017							160.3	54			414	Test and treat era	No	No	No	No	No	0	No	No			No	No	No
1101.00	Masaka	1/1/1989			Secondary	Business	Female	TDF+3TC+EFV	28	Masaka	2017							172	65			880	Test and treat era	No	No	No	No	No	0	No	No			No	No	No
1102.00	Masaka	1/1/1995			Primary	Others	Female	TDF+3TC+EFV	23	Masaka	2017												Test and treat era	No	No	No	No	No	0	No	No			No	No	No
1103.00	Masaka City	1/1/1992					Female	TDF+3TC+DTG	31	Masaka	2017							139	68			313	DTG era	No	No	No	No	No	0	No	No			No	No	No
1104.00	Masaka	1/1/1976			Secondary	House wife	Female	TDF+3TC+EFV	39	Masaka	2017			0.5	8/17/2015			153	45		68	109	Test and treat era	No	No	No	No	No	0	No	No			Yes	No	Yes
1105.00	LWENGO	1/1/1968			Secondary	Business	Female	TDF+3TC+EFV	49	Masaka	2017			1.1	8/22/2017			172	45			211	Test and treat era	No	No	No	No	No	0	No	No			Yes	No	Yes
1106.00	Masaka	1/1/1978			Primary	Unemployed	Female	TDF+3TC+EFV	40	Masaka	2017							155	43		4130		Test and treat era	No	No	Yes	No	No	0	No	No			No	No	No
1107.00	Masaka	1/1/1994			Primary	Unemployed	Female	TDF+3TC+DTG	21	Masaka	2017							160					Test and treat era	No	No	No	No	No	0	No	No			No	No	No
1108.00	Lwengo	1/1/1979			Secondary	Business	Male	TDF+3TC+EFV	36	Masaka	2017	0.56	9/2/2015					156	45			89	Test and treat era	No	No	Yes	No	No	0	No	No			No	No	No
1109.00	MASAKA	1/1/1982			Primary	Farmer	Female	TDF+3TC+NVP	34	Masaka	2017							154	50		50	573	Test and treat era	No	No	No	No	No	0	No	No			No	No	No
1110.00	Ssembabule	1/1/1974			Primary	Business	Female	TDF+3TC+EFV	44	Masaka	2017							162	53		50		Test and treat era	No	No	No	No	No	0	No	No			No	No	No
1111.00	Lwengo	1/1/1994					Female	TDF+3TC+DTG	26	Masaka	2017							160	54		603	242	Covid-19 era	No	No	No	No	No	0	No	No			No	No	No
1112.00	Masaka	3/3/1990			Secondary	Business	Female	TDF+3TC+EFV	26	Masaka	2017							153.8	69				Test and treat era	No	No	No	No	No	0	No	No			No	No	No
1113.00	MASAKA	1/1/1957			None	Business	Female	ABC+3TC+EFV	60	Masaka	2017							153.7	66			416	Test and treat era	No	No	No	No	No	0	No	No			No	No	No
1114.00	Masaka	1/1/1981			Secondary	Others	Male	TDF+3TC+EFV	37	Masaka	2017										96		Test and treat era	No	No	No	No	No	0	No	No			No	No	No
1115.00	Masaka	1/1/1984			Primary	Farmer	Male	TDF+3TC+DTG	35	Masaka	2017							167	57		50	41	Covid-19 era	No	No	No	No	No	0	No	No			No	No	No
1116.00	Masaka	1/1/1986				Others	Female	TDF+3TC+EFV	30	Masaka	2017							162			50		Test and treat era	No	No	No	No	No	0	No	No			No	No	No
1117.00	Masaka	1/1/1986			Primary		Female	TDF+3TC+EFV	29	Masaka	2017							159			839	420	Test and treat era	No	No	No	No	No	0	No	No			No	No	No
1118.00	MASAKA	1/1/1990			Secondary	Others	Male	TDF+3TC+NVP	26	Masaka	2017							165	57		20	227	Test and treat era	No	No	No	No	No	0	No	No			No	No	No
1119.00	Ssembabule	1/1/1975			None	Business	Female	TDF+3TC+EFV	42	Masaka	2017							150				246	Test and treat era	No	No	No	No	No	0	No	No			No	No	No
1120.00	Masaka	1/1/1985			Secondary	Civil servant	Male	TDF+3TC+DTG	34	Masaka	2017										112		Covid-19 era	No	No	No	No	No	0	No	No			No	No	No
1121.00	Lwengo	1/1/1985			Secondary	House wife	Female	TDF+3TC+EFV	31	Masaka	2017							160	68		50	495	Test and treat era	No	No	No	No	No	0	No	No			No	No	No
1122.00	MASAKA	1/1/1995			Primary	Business	Male	ABC+3TC+EFV	22	Masaka	2017			2.4	1/17/2017				40		114000		Test and treat era	No	No	No	No	No	0	No	No			Yes	No	Yes
1123.00	Masaka	1/1/1994			Secondary	Civil servant	Female	TDF+3TC+EFV	24	Masaka	2017							155.1	51		883		Test and treat era	No	No	No	No	No	0	No	No			No	No	No
1124.00	BUKOMANSIMBI	1/1/1992			Primary	Business	Female	TDF+3TC+EFV	27	Masaka	2017							154	56				Covid-19 era	No	No	No	No	No	0	No	No			No	No	No
1125.00	Lwengo	1/1/1978			Secondary	Business	Female	TDF+3TC+EFV	37	Masaka	2017							151	51			386	Test and treat era	Yes	No	No	No	No	0	No	No			No	No	No
1126.00	Masaka	1/1/1992			Secondary	Business	Male	TDF+3TC+EFV	24	Masaka	2017								61		198	410	Test and treat era	No	No	No	No	No	0	No	No			No	No	No
1127.00	MASAKA	1/1/1981			None	Unemployed	Female	AZT+3TC+NVP	34	Masaka	2017												Test and treat era	No	No	No	No	Yes	0	No	No			No	No	No
1128.00	Masaka	1/1/1996			Primary	Others	Female	TDF+3TC+EFV	19	Masaka	2017							164			20	1041	Test and treat era	No	No	No	No	No	0	No	No			No	No	No
1129.00	Masaka	1/1/1977			Primary	Farmer	Male	TDF+3TC+DTG	42	Masaka	2017							162.3	49		50	388	Covid-19 era	No	No	No	No	No	0	No	No			No	No	No
1130.00	Kalungu	1/1/1962			Primary		Male	TDF+3TC+DTG	58	Masaka	2017							170.4	73		30	330	Covid-19 era	Yes	No	No	No	No	0	No	No			No	No	No
1131.00	Masaka	1/1/1982			Primary	Business	Female	TDF+3TC+EFV	33	Masaka	2017							169	78.5		50	476	Test and treat era	No	No	No	No	No	0	No	No			No	No	No
1132.00	MASAKA	1/1/1980			Primary	House wife	Female	TDF+3TC+EFV	35	Masaka	2017							156	64			265	Test and treat era	No	No	No	No	No	0	No	No			No	No	No
1133.00	Lwengo	1/1/1971			Primary	Farmer	Female	TDF+FTC+EFV	45	Masaka	2017							169	55		50	94	Test and treat era	No	No	No	No	No	0	No	No			No	No	No
1134.00	Masaka	1/1/1993			Secondary		Female	TDF+3TC+EFV	27	Masaka	2017							143.5	43		50	165	Covid-19 era	No	No	No	No	No	0	No	No			No	No	No
1135.00	Kalangala	1/1/2000			Primary	Business	Female	TDF+3TC+DTG	21	Masaka	2017							164	64				Covid-19 era	No	No	No	No	No	0	No	No			No	No	No
1136.00	Ssembabule	1/1/2002				Others	Female	TDF+3TC+DTG	19	Masaka	2017							143					Covid-19 era	No	No	No	No	No	0	No	No			No	No	No
1137.00	Bukomasimbi	1/1/1985			Secondary		Male	TDF+3TC+EFV	34	Masaka	2017							170.5	67		400	106	Covid-19 era	No	No	No	No	No	0	No	No			No	No	No
1138.00	Masaka	1/1/1994			Primary		Female	TDF+3TC+DTG	23	Masaka	2017							147.2			50		Test and treat era	No	No	No	No	No	0	No	No			No	No	No
1139.00	Masaka	1/1/1981			Primary	Business	Male	TDF+3TC+NVP	34	Masaka	2017							172	60		50	199	Test and treat era	Yes	No	No	No	No	0	No	No			No	No	No
1140.00	Masaka	1/1/1988			Primary	Business	Male	TDF+3TC+EFV	28	Masaka	2017							156.6	50		87228	371	Test and treat era	No	No	No	No	No	0	No	No			No	No	No
1141.00	LWENGO	1/1/1973			Primary	Farmer	Female	TDF+3TC+EFV	44	Masaka	2017							170	48			836	Test and treat era	No	No	No	No	No	0	No	No			No	No	No
1142.00	Masaka	1/1/1988			Secondary	Business	Male	TDF+3TC+EFV	30	Masaka	2017			1.1	5/25/2018			188			30	456	Test and treat era	No	No	No	No	No	0	No	No			Yes	No	Yes
1143.00	Masaka	1/1/2000			Primary		Female	TDF+3TC+EFV	19	Masaka	2017							158	66		50		Covid-19 era	No	No	No	No	No	0	No	No			No	No	No
1144.00	Masaka	1/1/1996			Secondary	Business	Female	TDF+3TC+DTG	25	Masaka	2017							156				412	Covid-19 era	No	No	No	No	No	0	No	No			No	No	No
1145.00	Mpigi	1/1/1979			Primary	Unemployed	Male	TDF+3TC+EFV	36	Masaka	2017	0.41	6/15/2015	0.41	6/15/2015			175.5	61.1			453	Test and treat era	No	No	Yes	No	No	0	No	No			Yes	No	Yes
1146.00	MASAKA	1/1/1988			Primary	Farmer	Female	TDF+3TC+EFV	28	Masaka	2017							159	45			855	Test and treat era	No	No	No	No	No	0	No	No			No	No	No
1147.00	MASAKA	1/1/1980					Female	TDF+3TC+EFV	37	Masaka	2017							162	50			840	Test and treat era	No	No	No	No	No	0	No	No			No	No	No
1148.00	MASAKA	1/1/1973			Primary	Farmer	Male	TDF+3TC+EFV	45	Masaka	2017			0.9	6/26/2018			171.1	66		50		Test and treat era	No	No	No	No	No	0	No	No			Yes	No	Yes
1149.00	Masaka	1/1/1985			Primary	Business	Male	AZT+3TC+EFV	30	Masaka	2017											329	Test and treat era	No	No	No	No	No	0	No	No			No	No	No
1150.00	Kyotera	1/1/1994			Secondary	Business	Female	TDF+3TC+EFV	24	Masaka	2017			0.3	8/2/2018			153.5	57		50		Test and treat era	No	No	No	No	No	0	No	No			Yes	No	Yes
1151.00	Masaka	1/1/1994			Primary		Female	TDF+3TC+EFV	25	Masaka	2017							154	50		50	572	Covid-19 era	No	No	No	No	No	0	No	No			No	No	No
1152.00	Lwengo	1/1/1988			Primary	Others	Female	TDF+3TC+EFV	27	Masaka	2017			0.64	8/17/2015			160	60				Test and treat era	No	No	No	No	No	0	No	No			Yes	No	Yes
1153.00	MASAKA	1/1/1992			Primary	Business	Female	TDF+3TC+EFV	24	Masaka	2017							169.5	78		334000	241	Test and treat era	No	No	No	No	No	0	No	No			No	No	No
1154.00	Masaka	1/1/1973			Secondary	Unemployed	Male	TDF+3TC+EFV	44	Masaka	2017							164	55		30	400	Test and treat era	No	No	No	No	No	0	No	No			No	No	No
1155.00	Masaka	1/1/1990			Secondary	Business	Male	TDF+3TC+EFV	28	Masaka	2017							166.3	44				Test and treat era	No	No	Yes	No	No	0	No	No			No	No	No
1156.00	Lwengo	1/1/1977			Primary	Business	Male	TDF+3TC+DTG	38	Masaka	2017												Test and treat era	No	No	No	No	No	0	No	No			No	No	No
1157.00	Masaka	1/1/1987			Primary	Business	Male	TDF+3TC+NVP	28	Masaka	2017			0.66	9/21/2015			148			566	225	Test and treat era	No	No	No	No	No	0	No	No			Yes	No	Yes
1158.00	Masaka	1/1/1984			Secondary	Business	Female	TDF+3TC+EFV	34	Masaka	2017							156	63				Test and treat era	No	No	No	No	No	0	No	No			No	No	No
1159.00	Masaka	1/1/1998			Secondary	Business	Male	TDF+3TC+DTG	22	Masaka	2017							169			50	431	Covid-19 era	No	No	No	No	No	0	No	No			No	No	No
1160.00	Masaka	1/1/1981			Primary	Farmer	Male	TDF+3TC+EFV	34	Masaka	2017			0.97	12/1/2015			164	48		70	324	Test and treat era	No	No	No	No	No	0	No	No			Yes	No	Yes
1161.00	Masaka	1/1/1997			Primary	Business	Female	TDF+3TC+EFV	19	Masaka	2017								57				Test and treat era	No	No	No	No	No	0	No	No			No	No	No
1162.00	Kalungu	1/1/1973			Primary		Female	TDF+3TC+EFV	45	Masaka	2017							146.9	50				Test and treat era	No	No	No	No	No	0	No	No			No	No	No
1163.00	Masaka	1/1/1974				Others	Male	TDF+3TC+DTG	45	Masaka	2017							176	70		50	54	Covid-19 era	Yes	No	No	No	No	0	No	No			No	No	No
1164.00	Bukomansimbi	1/1/1991			Primary	Others	Female	TDF+3TC+DTG	29	Masaka	2017							165			50		Covid-19 era	No	No	No	No	No	0	No	No			No	No	No
1165.00	Masaka	1/1/1996			Primary		Female	TDF+3TC+EFV	19	Masaka	2017								49			329	Test and treat era	No	No	No	No	No	0	No	No			No	No	No
1166.00	Masaka	1/1/1984			Primary	Farmer	Male	TDF+3TC+EFV	33	Masaka	2017							164	58		239	620	Test and treat era	No	No	Yes	No	No	0	No	No			No	No	No
1167.00	Ssembabule	1/1/1977			Secondary	Business	Female	TDF+3TC+EFV	40	Masaka	2017							152.5			400	8	Test and treat era	Yes	No	No	No	No	0	No	No			No	No	No
1168.00	Masaka	1/1/1979			None		Female	TDF+3TC+EFV	40	Masaka	2017							160	50			519	Covid-19 era	No	No	No	No	No	0	No	No			No	No	No
1169.00	Masaka	1/1/1991			Primary	Business	Male	TDF+3TC+EFV	25	Masaka	2017							157	55			473	Test and treat era	No	No	No	No	No	0	No	No			No	No	No
1170.00	Masaka	1/1/1989			Primary	House wife	Female	TDF+3TC+EFV	28	Masaka	2017								51				Test and treat era	No	No	No	No	No	0	No	No			No	No	No
1171.00	Masaka	1/1/1984			Secondary	Business	Female	TDF+3TC+EFV	34	Masaka	2017							151	50		121		Test and treat era	No	No	No	No	No	0	No	No			No	No	No
1172.00	Masaka	1/1/1979			Primary	Farmer	Female	TDF+3TC+EFV	40	Masaka	2017							154	73		883	297	Covid-19 era	No	No	No	No	No	0	No	No			No	No	No
1173.00	BUKOMANSIMBI	1/1/1957					Female	TDF+3TC+EFV	58	Masaka	2017							160.8	55.5		64	465	Test and treat era	No	No	No	No	No	0	No	No			No	No	No
1174.00	BUKOMANSIMBI	1/1/1958			Primary		Male	TDF+3TC+EFV	57	Masaka	2017							178		50	30	500	Test and treat era	No	No	No	No	No	0	No	No			No	No	No
1175.00	Bukomansimbi	1/1/1987			Primary	Others	Female	TDF+3TC+EFV	30	Masaka	2017							153			50		Test and treat era	No	No	No	No	No	0	No	No			No	No	No
1176.00	Masaka	1/1/1983			Primary	Business	Female	TDF+3TC+EFV	36	Masaka	2017							153	58		50	215	Covid-19 era	No	No	No	No	No	0	No	No			No	No	No
1177.00	Masaka	1/1/1991			Primary		Female	TDF+3TC+EFV	29	Masaka	2017							153	55		50	47	Covid-19 era	No	No	No	No	No	0	No	No			No	No	No
1178.00		1/1/1982			Secondary	Farmer	Female	NONE	33	Masaka	2017							149	45			811	Test and treat era	No	No	No	No	No	0	No	No			No	No	No
1179.00	MASAKA	1/1/1985			Primary	Business	Male	TDF+3TC+EFV	30	Masaka	2017							166	60		3040	470	Test and treat era	Yes	No	No	No	No	0	No	No			No	No	No
1180.00	Lwengo	1/1/1973			None	Others	Male	TDF+3TC+NVP	43	Masaka	2017							169	56		400	86	Test and treat era	No	No	No	No	No	0	No	No			No	No	No
1181.00	BUKOMANSIMBI	1/1/1986			Secondary	Business	Male	TDF+3TC+EFV	31	Masaka	2017							170	65				Test and treat era	No	No	No	No	No	0	No	No			No	No	No
1182.00	Bukomasimbi	1/1/2001			Secondary		Female	TDF+3TC+EFV	18	Masaka	2017							160			55100		Covid-19 era	No	No	No	No	No	0	No	No			No	No	No
1183.00	Masaka	1/1/1979			Tertiary	Civil servant	Female	TDF+3TC+DTG	42	Masaka	2017							153	37		50		Covid-19 era	No	No	Yes	Yes	No	0	No	No			No	No	No
1184.00	Masaka	1/1/1993			None	House wife	Female	TDF+3TC+EFV	22	Masaka	2017							153	52		65	579	Test and treat era	No	No	No	No	No	0	No	No			No	No	No
1185.00	Masaka	1/1/1978			None	Farmer	Female	TDF+3TC+EFV	37	Masaka	2017							153				349	Test and treat era	No	No	No	No	No	0	No	No			No	No	No
1186.00	Masaka	1/1/1978			Primary	Business	Female	TDF+3TC+EFV	40	Masaka	2017			1.3	4/30/2018			151	74		30	434	Test and treat era	No	No	No	No	No	0	No	No			Yes	No	Yes
1187.00	Masaka	1/1/1986			Primary	Unemployed	Female	TDF+3TC+EFV	33	Masaka	2017							160.4	52				Covid-19 era	No	No	No	No	No	0	No	No			No	No	No
1188.00	Masaka	1/1/1976			Primary	Farmer	Female	TDF+3TC+EFV	39	Masaka	2017							161	55		88	337	Test and treat era	No	No	No	No	No	0	No	No			No	No	No
1189.00	Bukomasimbi	1/1/1992			Secondary	Civil servant	Female	TDF+3TC+EFV	23	Masaka	2017							156	64		75	418	Test and treat era	No	No	No	No	No	0	No	No			No	No	No
1190.00	Masaka	1/1/1986			Tertiary	Others	Female	TDF+3TC+EFV	30	Masaka	2017							152.5	56		75	184	Test and treat era	No	No	No	No	No	0	No	No			No	No	No
1191.00	Masaka	1/1/1993			Primary		Male	TDF+3TC+EFV	25	Masaka	2017	1.3	5/28/2018	1.3	5/28/2018			160.1	57		30	100	Test and treat era	No	No	No	No	No	0	No	No			Yes	No	Yes
1192.00	Masaka	1/1/1996			Primary	Others	Female	TDF+3TC+EFV	23	Masaka	2017							155	62		50		Covid-19 era	No	No	No	No	No	0	No	No			No	No	No
1193.00	MASAKA	1/1/1982			Secondary	Unemployed	Male	TDF+3TC+NVP	33	Masaka	2017			0.53	6/15/2015			157.5	49.5		109		Test and treat era	No	No	No	No	No	0	No	No			Yes	No	Yes
1194.00	Masaka	1/1/1988			Primary	Farmer	Female	TDF+3TC+EFV	28	Masaka	2017							155	50		20	271	Test and treat era	No	No	No	No	No	0	No	No			No	No	No
1195.00	MASAKA	1/1/1976			Secondary	Business	Male	TDF+3TC+EFV	41	Masaka	2017					0.9	7/10/2017					419	Test and treat era	No	No	No	No	No	0	No	No			No	Yes	Yes
1196.00	Masaka	1/1/1978			Primary		Male	TDF+3TC+EFV	40	Masaka	2017							161.4	48		50		Test and treat era	Yes	No	Yes	No	No	0	No	No			No	No	No
1197.00		1/1/1981				Civil servant	Female	TDF+3TC+EFV	38	Masaka	2017							155	42				Covid-19 era	No	No	Yes	No	No	0	No	No			No	No	No
1198.00	Masaka	1/1/1983			Primary	Business	Male	TDF+3TC+EFV	32	Masaka	2017								65			212	Test and treat era	No	No	No	No	No	0	No	No			No	No	No
1199.00	Sembabule	1/1/1967			Primary	Farmer	Female	TDF+3TC+EFV	49	Masaka	2017							152.3	45			504	Test and treat era	No	No	No	No	No	0	No	No			No	No	No
1200.00	Masaka	1/1/1989			Primary	Others	Female	TDF+3TC+EFV	28	Masaka	2017							158	57			662	Test and treat era	No	No	No	No	No	0	No	No			No	No	No
1201.00	Masaka	1/1/1989			Tertiary		Female	TDF+3TC+EFV	29	Masaka	2017							163	72.5				Test and treat era	No	No	No	No	No	0	No	No			No	No	No
1202.00		1/1/1986			None		Female	NONE	30	Masaka	2017							158	75		50	762	Test and treat era	Yes	No	Yes	No	No	0	No	No			No	No	No
1203.00	Masaka	1/1/1988			Primary	Farmer	Female	TDF+3TC+NVP	27	Masaka	2017			0.73	8/17/2015			153	44		89	98	Test and treat era	No	No	No	No	No	0	No	No			Yes	No	Yes
1204.00		1/1/1984			Tertiary	Business	Female	TDF+3TC+EFV	32	Masaka	2017			1.4	8/18/2016							389	Test and treat era	No	No	No	No	No	0	No	No			Yes	No	Yes
1205.00	MASAKA	1/1/1989			Secondary	House wife	Female	TDF+3TC+EFV	28	Masaka	2017							151			334		Test and treat era	No	No	No	No	No	0	No	No			No	No	No
1206.00	Mpigi	1/1/1994			Secondary	Business	Female	TDF+3TC+EFV	26	Masaka	2017							155	43			467	Covid-19 era	No	No	No	No	No	0	No	No			No	No	No
1207.00	Masaka	1/1/1994				Business	Female	TDF+3TC+EFV	21	Masaka	2017								62				Test and treat era	No	No	No	No	No	0	No	No			No	No	No
1208.00	Masaka	1/1/1997			Secondary	House wife	Female	TDF+3TC+EFV	19	Masaka	2017								44				Test and treat era	No	No	No	No	No	0	No	No			No	No	No
1209.00	Masaka	1/1/1966			Secondary	Others	Male	TDF+3TC+EFV	51	Masaka	2017							164	60			45	Test and treat era	No	No	No	No	No	0	No	No			No	No	No
1210.00	Masaka	1/1/1994			Secondary	Unemployed	Female	TDF+3TC+EFV	24	Masaka	2017							152	55		5365		Test and treat era	No	No	No	No	No	0	No	No			No	No	No
1211.00	Masaka	1/1/1994			Primary	Unemployed	Female	TDF+3TC+DTG	26	Masaka	2017								55			305	Covid-19 era	No	No	No	No	No	0	No	No			No	No	No
1212.00	Masaka	1/1/1972			Primary	Farmer	Male	TDF+3TC+NVP	43	Masaka	2017							169	67		400	202	Test and treat era	No	No	No	No	No	0	No	No			No	No	No
1213.00	Masaka	1/1/1982			Secondary	Others	Male	TDF+3TC+EFV	34	Masaka	2017								64		30	372	Test and treat era	No	No	No	No	No	0	No	No			No	No	No
1214.00	MASAKA	1/1/1990			Primary	Farmer	Male	TDF+3TC+EFV	27	Masaka	2017							163	56		190		Test and treat era	No	No	Yes	Yes	No	0	No	No			No	No	No
1215.00	Masaka	1/1/1982			None	Unemployed	Female	TDF+3TC+EFV	36	Masaka	2017							162.3	59		50		Test and treat era	No	No	No	No	No	0	No	No			No	No	No
1216.00	Masaka	1/1/1985			None		Female	TDF+3TC+EFV	31	Masaka	2017							156			44		Test and treat era	No	No	No	No	No	0	No	No			No	No	No
1217.00	Wakiso	1/1/1983					Male	TDF+3TC+DTG	37	Masaka	2017								54			188	Covid-19 era	No	No	Yes	No	No	0	No	No			No	No	No
1218.00	Masaka	1/1/1977			Primary	Others	Male	ABC+3TC+ATV/r	38	Masaka	2017			0.9	1/18/2016			158.7	65		20	94	Test and treat era	No	No	Yes	No	No	0	No	No			Yes	No	Yes
1219.00	Masaka	1/1/1984			Primary	Business	Female	TDF+3TC+EFV	32	Masaka	2017			1.3	11/22/2016			164.2	55		61	31	Test and treat era	No	No	Yes	No	No	0	No	No			Yes	No	Yes
1220.00	Masaka	1/1/1982			Primary	Farmer	Female	TDF+3TC+EFV	35	Masaka	2017							152	57			251	Test and treat era	No	No	No	No	No	0	No	No			No	No	No
1221.00	Masaka	1/1/1986			Primary		Male	TDF+3TC+EFV	33	Masaka	2017							164.3	62			362	Covid-19 era	No	No	No	No	No	0	No	No			No	No	No
1222.00	MASAKA	1/1/1975			Secondary	Business	Female	TDF+3TC+EFV	40	Masaka	2017							168	59		839	112	Test and treat era	No	No	No	No	No	0	No	No			No	No	No
1223.00	Masaka	1/1/1991			Primary	Others	Male	TDF+3TC+NVP	25	Masaka	2017							161	50		156	82	Test and treat era	No	No	No	No	No	0	No	No			No	No	No
1224.00	Masaka	1/1/1991			Primary	Others	Male	TDF+3TC+EFV	26	Masaka	2017							162.1	64		20		Test and treat era	No	No	No	No	No	0	No	No			No	No	No
1225.00	Bukomsimbi	1/1/1952			Secondary	Civil servant	Male	TDF+3TC+DTG	67	Masaka	2017	1.1	1/16/2019	1.1	1/16/2019			152.5	43		75		Covid-19 era	Yes	No	No	Yes	No	0	No	No			Yes	No	Yes
1226.00	Bukomansimbi	1/1/1948					Female	TDF+3TC+EFV	68	Masaka	2017							148				204	Test and treat era	Yes	No	No	No	No	0	No	No			No	No	No
1227.00	MASAKA	1/1/1995			Primary	Farmer	Female	TDF+3TC+EFV	21	Masaka	2017							155	65		20	519	Test and treat era	No	No	No	No	No	0	No	No			No	No	No
1228.00	BUKOMANSIMBI	1/1/1994			Secondary	Unemployed	Female	TDF+3TC+NVP	22	Masaka	2017										8117	49	Test and treat era	No	No	No	No	No	0	No	No			No	No	No
1229.00	Masaka	1/1/1994			Primary	Business	Female	TDF+3TC+EFV	21	Masaka	2017							153.5			30		Test and treat era	No	No	No	No	No	0	No	No			No	No	No
1230.00	Lwengo	1/1/1975			Primary		Male	TDF+3TC+EFV	43	Masaka	2017							166	53		30	134	Test and treat era	No	No	No	No	No	0	No	No			No	No	No
1231.00	Masaka	1/1/1997			Secondary	Unemployed	Female	TDF+3TC+DTG	23	Masaka	2017							164	55			222	Covid-19 era	No	No	No	No	No	0	No	No			No	No	No
1232.00	MASAKA	1/1/1981			Primary	Business	Female	TDF+3TC+EFV	34	Masaka	2017							167	54		50	430	Test and treat era	No	No	No	No	No	0	No	No			No	No	No
1233.00	MASAKA	1/1/1983			Primary	Others	Male	TDF+3TC+EFV	34	Masaka	2017			1.4	3/23/2017			167	45				Test and treat era	No	No	Yes	No	No	0	No	No			Yes	No	Yes
1234.00	Kalungu	1/1/1980			Secondary	Farmer	Female	TDF+3TC+DTG	40	Masaka	2017							154.5			30		Covid-19 era	No	No	No	No	No	0	No	No			No	No	No
1235.00	Masaka	1/1/1991			Secondary	Business	Male	TDF+3TC+DTG	30	Masaka	2017							172	60		50		Covid-19 era	No	No	No	No	No	0	No	No			No	No	No
1236.00		1/1/1984			None	Unemployed	Female	NONE	31	Masaka	2017							166	68			355	Test and treat era	No	No	No	No	No	0	No	No			No	No	No
1237.00	Masaka	1/1/1975			Secondary	Business	Male	TDF+3TC+EFV	40	Masaka	2017							150.2	47		400	157	Test and treat era	No	No	No	No	No	0	No	No			No	No	No
1238.00	MASAKA	1/1/1992			Secondary	Others	Male	TDF+3TC+NVP	24	Masaka	2017			0.9	4/21/2016			168.5	58		203	267	Test and treat era	No	No	No	No	No	0	No	No			Yes	No	Yes
1239.00	MASAKA	1/1/1994			Primary	Farmer	Female	TDF+3TC+EFV	24	Masaka	2017			1.4	4/30/2018			160	48		20	39	Test and treat era	No	No	No	No	No	0	No	No			Yes	No	Yes
1240.00	Masaka	1/1/1993			Primary	Business	Male	TDF+3TC+EFV	22	Masaka	2017							168	64		75		Test and treat era	No	No	No	No	No	0	No	No			No	No	No
1241.00	Masaka	1/1/1993			Secondary	Others	Female	TDF+3TC+EFV	23	Masaka	2017								60			246	Test and treat era	No	No	No	No	No	0	No	No			No	No	No
1242.00	MASAKA	1/1/1989			Secondary	Business	Female	TDF+3TC+EFV	28	Masaka	2017							170	55		50	314	Test and treat era	No	No	No	No	No	0	No	No			No	No	No
1243.00	Masaka	1/1/1988			Secondary	Others	Female	TDF+3TC+EFV	27	Masaka	2017							162.2			50		Test and treat era	No	No	No	No	No	0	No	No			No	No	No
1244.00	Ssembabule	1/1/1996			Secondary	Business	Female	TDF+3TC+EFV	23	Masaka	2017			0.54	5/30/2019			158	47				Covid-19 era	No	No	No	No	No	0	No	No			Yes	No	Yes
1245.00	MASAKA	1/1/1991				House wife	Female	TDF+3TC+EFV	24	Masaka	2017							165.4	61.5			405	Test and treat era	Yes	No	No	No	No	0	No	No			No	No	No
1246.00	MASAKA	1/1/1994			Primary		Female	TDF+3TC+EFV	23	Masaka	2017							156	55			815	Test and treat era	Yes	No	No	No	No	0	No	No			No	No	No
1247.00	Masaka	1/1/1979					Female	TDF+3TC+EFV	39	Masaka	2017							159	70		50		Test and treat era	No	No	No	No	No	0	No	No			No	No	No
1248.00	Masaka	1/1/1998			Primary	Business	Female	TDF+3TC+EFV	20	Masaka	2017							151.5	53				Test and treat era	No	No	No	No	No	0	No	No			No	No	No
1249.00	Rakai	1/1/1993			Primary	House wife	Female	TDF+3TC+EFV	22	Masaka	2017							157	53			386	Test and treat era	No	No	No	No	No	0	No	No			No	No	No
1250.00	LWENGO	1/1/1989			Primary	Farmer	Female	TDF+3TC+EFV	27	Masaka	2017							152.5	55		50	533	Test and treat era	Yes	No	No	No	No	0	No	No			No	No	No
1251.00	Masaka	1/1/1960			Secondary	Business	Male	TDF+3TC+EFV	57	Masaka	2017							173	59		50	145	Test and treat era	Yes	No	No	No	No	0	No	No			No	No	No
1252.00	Masaka	1/1/1991			Secondary	Business	Female	TDF+3TC+EFV	27	Masaka	2017							165.1	72				Test and treat era	No	No	No	No	No	0	No	No			No	No	No
1253.00	Masaka	1/1/1989			Primary		Female	TDF+3TC+DTG	26	Masaka	2017							153			84		Test and treat era	No	No	No	No	No	0	No	No			No	No	No
1254.00	Masaka	1/1/1986					Female	TDF+3TC+EFV	29	Masaka	2017							164	78		18986	520	Test and treat era	No	No	No	No	No	0	No	No			No	No	No
1255.00	Masaka	1/1/1986			Primary	Business	Female	TDF+3TC+EFV	29	Masaka	2017								75				Test and treat era	No	No	No	No	No	0	No	No			No	No	No
1256.00	Masaka	1/1/1990			Secondary	Business	Female	TDF+3TC+EFV	26	Masaka	2017							154			400		Test and treat era	No	No	No	No	No	0	No	No			No	No	No
1257.00	Masaka	1/1/1991			None	Business	Female	TDF+3TC+EFV	27	Masaka	2017								55				Test and treat era	No	No	No	No	No	0	No	No			No	No	No
1258.00	Masaka	1/1/1978			Secondary		Male	TDF+3TC+DTG	42	Masaka	2017							166.5	56				Covid-19 era	No	No	Yes	No	No	0	No	No			No	No	No
1259.00	Sembabule	7/17/1986			Secondary		Male	TDF+3TC+ATV/r	29	Masaka	2017			0.62	10/20/2015	0.86	11/18/2015	176					Test and treat era	No	No	No	No	No	0	No	No			Yes	Yes	Yes
1260.00	MASAKA	1/1/1978					Female	TDF+3TC+EFV	38	Masaka	2017							161	71		50	236	Test and treat era	No	No	No	No	No	0	No	No			No	No	No
1261.00	MASAKA	1/1/1992			Tertiary	Civil servant	Female	TDF+3TC+EFV	25	Masaka	2017							159	93		50	505	Test and treat era	No	No	No	No	No	0	No	No			No	No	No
1262.00	Masaka	1/1/1993			Primary	House wife	Female	TDF+3TC+EFV	25	Masaka	2017							156	71				Test and treat era	No	No	No	No	No	0	No	No			No	No	No
1263.00	Lwengo	1/1/1977			Primary	Farmer	Male	TDF+3TC+DTG	42	Masaka	2017							168	52			381	Covid-19 era	No	No	No	No	No	0	No	No			No	No	No
1264.00	Masaka	4/13/1983			Secondary	Business	Female	TDF+3TC+EFV	31	Masaka	2017							152.4	36			45	Test and treat era	No	No	Yes	No	No	0	No	No			No	No	No
1265.00	Masaka	1/1/1990			Primary	House wife	Female	TDF+3TC+EFV	25	Masaka	2017			0.83	11/19/2015			157.4	58			363	Test and treat era	No	No	No	No	No	0	No	No			Yes	No	Yes
1266.00	Masaka	1/1/1993			Primary	Others	Male	TDF+3TC+NVP	23	Masaka	2017							158	51			268	Test and treat era	No	No	No	No	No	0	No	No			No	No	No
1267.00	Masaka	1/1/1999			Secondary		Female	TDF+3TC+EFV	20	Masaka	2017								83.5			391	Covid-19 era	No	No	No	No	No	0	No	No			No	No	No
1268.00	Masaka	1/1/1996			Primary	House wife	Female	TDF+3TC+EFV	19	Masaka	2017							157	54		50		Test and treat era	No	No	No	No	No	0	No	No			No	No	No
1269.00	MASAKA	1/1/1985					Male	TDF+3TC+EFV	30	Masaka	2017			1.07	3/24/2015			166.5	98		124	334	Test and treat era	Yes	No	No	No	No	0	No	No			Yes	No	Yes
1270.00	MASAKA	1/1/1986			Primary		Female	TDF+3TC+EFV	30	Masaka	2017							157	54		192	494	Test and treat era	No	No	No	No	No	0	No	No			No	No	No
1271.00	Masaka	1/1/1996			Primary	House wife	Female	TDF+3TC+EFV	21	Masaka	2017								58				Test and treat era	No	No	No	No	No	0	No	No			No	No	No
1272.00	Masaka	10/28/1993			Primary	Business	Female	TDF+3TC+EFV	24	Masaka	2017							151	77		50	572	Test and treat era	Yes	No	No	No	No	0	No	No			No	No	No
1273.00	MASAKA	1/1/1983			Secondary	Civil servant	Female	TDF+3TC+EFV	36	Masaka	2017							164.2	46		50	20	Covid-19 era	No	No	Yes	No	No	0	No	No			No	No	No
1274.00	Wakiso	1/1/1989				Business	Male	TDF+3TC+EFV	30	Masaka	2017							176			30		Covid-19 era	No	No	Yes	Yes	No	0	No	No			No	No	No
1275.00	LWENGO	7/5/1982					Female	TDF+3TC+EFV	32	Masaka	2017							146	49			304	Test and treat era	No	No	No	No	No	0	No	No			No	No	No
1276.00	Masaka	1/1/1979			Primary	Others	Male	TDF+3TC+EFV	37	Masaka	2017							164	64		50	294	Test and treat era	No	No	Yes	Yes	No	0	No	No			No	No	No
1277.00	KALANGALA	1/1/1976					Female	TDF+3TC+EFV	41	Masaka	2017							151	75		50	592	Test and treat era	No	No	No	No	No	0	No	No			No	No	No
1278.00	Lwengo	1/1/1983			Secondary	Farmer	Female	TDF+3TC+EFV	35	Masaka	2017							158.3	55		50	195	Test and treat era	No	No	Yes	No	No	0	No	No			No	No	No
1279.00	Masaka	1/1/1979			Primary		Female	TDF+3TC+EFV	41	Masaka	2017							173	60				Covid-19 era	No	No	No	No	No	0	No	No			No	No	No
1280.00	Masaka	1/1/1994			None	Unemployed	Male	TDF+3TC+DTG	27	Masaka	2017							150	46				Covid-19 era	No	No	No	Yes	No	0	No	No			No	No	No
1281.00	Masaka	1/1/1975			Primary	Business	Female	TDF+3TC+EFV	40	Masaka	2017							162	57		60	351	Test and treat era	No	No	No	No	No	0	No	No			No	No	No
1282.00	Masaka	1/1/1994			Primary	House wife	Female	TDF+3TC+EFV	22	Masaka	2017							156					Test and treat era	No	No	No	No	No	0	No	No			No	No	No
1283.00	RAKAI	1/1/1992			Primary	Others	Female	TDF+3TC+EFV	25	Masaka	2017							160	50				Test and treat era	No	No	No	No	No	0	No	No			No	No	No
1284.00	Masaka	1/1/1988			Secondary		Male	TDF+3TC+DTG	32	Masaka	2017							173			20		Covid-19 era	No	No	No	No	No	0	No	No			No	No	No
1285.00	Masaka	1/1/1995			Primary	Business	Male	TDF+3TC+EFV	20	Masaka	2017							156	50			16	Test and treat era	No	No	No	No	No	0	No	No			No	No	No
1286.00	Masaka	1/1/1988			Secondary	Unemployed	Male	TDF+3TC+EFV	28	Masaka	2017			1.5	8/11/2016				50			539	Test and treat era	No	No	Yes	No	No	0	No	No			Yes	No	Yes
1287.00	Masaka	1/1/1977			Primary	Business	Female	TDF+3TC+EFV	42	Masaka	2017							152.5	50		8730	20	Covid-19 era	No	No	No	No	No	0	No	No			No	No	No
1288.00	Masaka	1/1/1993					Female	TDF+3TC+EFV	23	Masaka	2017								79				Test and treat era	No	No	No	No	No	0	No	No			No	No	No
1289.00	MASAKA	1/1/1987			Primary	House wife	Female	TDF+3TC+EFV	30	Masaka	2017							165	47		72	293	Test and treat era	No	No	No	No	No	0	No	No			No	No	No
1290.00	Lwengo	1/1/1994			Primary	Unemployed	Female	TDF+3TC+EFV	24	Masaka	2017			0.4	5/28/2018			150.1	35		400		Test and treat era	No	No	No	No	No	0	No	No			Yes	No	Yes
1291.00	Masaka	1/1/1974			None	Others	Female	TDF+3TC+EFV	42	Masaka	2017							157			144000		Test and treat era	No	No	No	No	No	0	No	No			No	No	No
1292.00	Masaka	1/1/1993			Secondary	House wife	Female	TDF+3TC+EFV	24	Masaka	2017							166	55		30	615	Test and treat era	No	No	No	No	No	0	No	No			No	No	No
1293.00	Masaka	1/1/1994			Primary	Unemployed	Female	TDF+3TC+EFV	23	Masaka	2017							158.3	62			682	Test and treat era	No	No	No	No	No	0	No	No			No	No	No
1294.00	Masaka	1/1/1978			Secondary	Farmer	Female	TDF+3TC+EFV	40	Masaka	2017							159.3	56		72		Test and treat era	No	No	No	No	No	0	No	No			No	No	No
1295.00	Lwengo	1/1/1988			Secondary	Business	Male	TDF+3TC+NVP	27	Masaka	2017							176	61		90	214	Test and treat era	No	No	No	No	No	0	No	No			No	No	No
1296.00	Masaka	1/1/1971			Primary	Farmer	Male	TDF+3TC+EFV	45	Masaka	2017			1.2	8/18/2016			166.3	54		50	123	Test and treat era	No	No	No	No	No	0	No	No			Yes	No	Yes
1297.00	Masaka	1/1/1982			Secondary	House wife	Female	TDF+3TC+EFV	35	Masaka	2017							160	74			557	Test and treat era	No	No	No	No	No	0	No	No			No	No	No
1298.00	Bukomansimbi	1/1/1992			Secondary	Business	Female	TDF+3TC+EFV	23	Masaka	2017							154			168	55	Test and treat era	No	No	No	No	No	0	No	No			No	No	No
1299.00	MASAKA	1/1/1982			Secondary	Others	Male	TDF+3TC+EFV	34	Masaka	2017			1.6	8/18/2016			167.5	73		50	434	Test and treat era	No	No	No	No	No	0	No	No			Yes	No	Yes
1300.00	SEMBABULE	1/1/1987			Primary	Farmer	Female	TDF+3TC+EFV	30	Masaka	2017							174	104		135	424	Test and treat era	No	No	No	No	No	0	No	No			No	No	No
1301.00	Masaka	1/1/1997			Secondary	Business	Female	TDF+3TC+EFV	21	Masaka	2017			0.8	8/28/2018			154.1	50		30		Test and treat era	No	No	No	No	No	0	No	No			Yes	No	Yes
1302.00	Bukomansimbi	1/1/1979			None	Farmer	Male	TDF+3TC+DTG	37	Masaka	2017							164					Test and treat era	No	No	No	No	No	0	No	No			No	No	No
1303.00	Masaka	1/1/1991			Secondary	House wife	Female	TDF+3TC+EFV	24	Masaka	2017							168	82		50	391	Test and treat era	No	No	No	No	No	0	No	No			No	No	No
1304.00	Masaka	1/1/1986			Primary	Business	Female	TDF+3TC+EFV	29	Masaka	2017							160			20	596	Test and treat era	No	No	No	No	No	0	No	No			No	No	No
1305.00	Masaka	1/1/1978			Tertiary	Civil servant	Male	TDF+3TC+EFV	39	Masaka	2017							152			48200		Test and treat era	No	No	Yes	No	No	0	No	No			No	No	No
1306.00	Masaka	1/1/1978			Primary	Others	Male	TDF+3TC+EFV	40	Masaka	2017							180.4	55		400		Test and treat era	No	No	Yes	Yes	Yes	0	No	No			No	No	No
1307.00	Masaka	1/1/1973			Primary	House wife	Female	TDF+3TC+EFV	42	Masaka	2017							167	70		47	434	Test and treat era	No	No	No	No	No	0	No	No			No	No	No
1308.00	Lwengo	1/1/1976			Primary		Female	TDF+3TC+EFV	41	Masaka	2017							152			50	984	Test and treat era	No	No	No	No	No	0	No	No			No	No	No
1309.00	Mukono	1/1/1970			Tertiary		Male	TDF+3TC+EFV	48	Masaka	2017			2	10/25/2018			171.4	56				Test and treat era	No	No	Yes	No	No	0	No	No			Yes	No	Yes
1310.00	Masaka	1/1/1991			Primary	House wife	Female	TDF+3TC+EFV	28	Masaka	2017							156	62			533	Covid-19 era	No	No	No	No	No	0	No	No			No	No	No
1311.00	Masaka	1/1/1991			Secondary	Others	Female	TDF+3TC+EFV	24	Masaka	2017			1.01	11/19/2015			155	40		50	114	Test and treat era	No	No	No	No	No	0	No	No			Yes	No	Yes
1312.00	Sembabule	1/1/1990				Others	Male	TDF+3TC+EFV	26	Masaka	2017							163	50		50	311	Test and treat era	No	No	No	No	No	0	No	No			No	No	No
1313.00	Lwengo	1/1/1996			Secondary	Unemployed	Female	TDF+3TC+EFV	21	Masaka	2017							160.5	59		50	542	Test and treat era	No	No	No	No	No	0	No	No			No	No	No
1314.00	Masaka	1/1/1993			Primary	Business	Female	TDF+3TC+EFV	26	Masaka	2017							151.5	50		411	340	Covid-19 era	No	No	No	No	No	0	No	No			No	No	No
1315.00	Masaka	1/1/1990			Secondary	Business	Female	TDF+3TC+EFV	25	Masaka	2017							160	71			480	Test and treat era	No	No	No	No	No	0	No	No			No	No	No
1316.00	Masaka	1/1/1994			Primary	Others	Female	TDF+3TC+EFV	22	Masaka	2017	0.4	8/12/2015					156.9	45		30	495	Test and treat era	No	No	No	No	No	0	No	No			No	No	No
1317.00	Masaka	1/1/1981			Primary		Male	TDF+3TC+EFV	35	Masaka	2017							168	43		1390000	105	Test and treat era	No	No	Yes	No	No	0	No	No			No	No	No
1318.00	Masaka	1/1/1985			Primary	House wife	Female	TDF+3TC+EFV	32	Masaka	2017							161	80		50		Test and treat era	Yes	No	No	No	No	0	No	No			No	No	No
1319.00	Sembabule	1/1/1983			Primary	Farmer	Male	TDF+3TC+EFV	35	Masaka	2017							163	67		57		Test and treat era	No	No	No	No	No	0	No	No			No	No	No
1320.00	Masaka	1/1/1999					Female	TDF+3TC+DTG	21	Masaka	2017							152.9	50.5		54	266	Covid-19 era	No	No	Yes	No	No	0	No	No			No	No	No
1321.00	MASAKA	1/1/1980			Primary	Farmer	Female	TDF+3TC+EFV	35	Masaka	2017							157	57		50	374	Test and treat era	No	No	No	No	No	0	No	No			No	No	No
1322.00	Rakai	1/1/1984			Secondary	Civil servant	Female	TDF+3TC+NVP	32	Masaka	2017							163			135000	91	Test and treat era	No	No	No	No	No	0	No	No			No	No	No
1323.00	MASAKA	1/1/1996			Secondary	Others	Female	TDF+3TC+EFV	21	Masaka	2017								68		51200		Test and treat era	No	No	No	No	No	0	No	No			No	No	No
1324.00	Masaka	1/1/1986			Tertiary	Civil servant	Female	TDF+3TC+EFV	32	Masaka	2017							165.2	64		20	54	Test and treat era	No	No	Yes	Yes	No	0	No	No			No	No	No
1325.00	Masaka	1/1/1991			Primary	Business	Female	TDF+3TC+EFV	29	Masaka	2017							28.3			839		Covid-19 era	No	No	No	No	No	0	No	No			No	No	No
1326.00	Masaka	1/1/1998					Female	TDF+3TC+DTG	23	Masaka	2017							160	57				Covid-19 era	No	No	No	No	No	0	No	No			No	No	No
1327.00	Masaka	1/1/1992			Tertiary		Female	TDF+3TC+EFV	23	Masaka	2017							151	45			389	Test and treat era	No	No	No	No	No	0	No	No			No	No	No
1328.00	Masaka	1/1/1973			Primary	Business	Male	TDF+3TC+EFV	43	Masaka	2017							175	81		195	270	Test and treat era	Yes	No	No	No	No	0	No	No			No	No	No
1329.00	MASAKA	1/1/1993			Primary	Business	Female	TDF+3TC+EFV	24	Masaka	2017							159.3	75		104		Test and treat era	No	No	No	No	No	0	No	No			No	No	No
1330.00	Masaka	1/1/1996			Primary		Female	TDF+3TC+EFV	19	Masaka	2017							160					Test and treat era	No	No	No	No	No	0	No	No			No	No	No
1331.00	MASAKA	1/1/1982			Secondary	Others	Male	TDF+3TC+EFV	34	Masaka	2017							166.5	60		50	170	Test and treat era	No	No	No	No	No	0	No	No			No	No	No
1332.00	Masaka	1/1/1995			Secondary	Business	Female	TDF+3TC+EFV	23	Masaka	2017			0.4	4/26/2018			158	59		20	182	Test and treat era	No	No	No	No	No	0	No	No			Yes	No	Yes
1333.00	Masaka	1/1/1989			Primary	Farmer	Male	TDF+3TC+EFV	30	Masaka	2017							162.5	53		834	12	Covid-19 era	No	No	No	No	No	0	No	No			No	No	No
1334.00	Masaka	1/1/1992			None	Farmer	Female	AZT+3TC+EFV	24	Masaka	2017							146	41		50	458	Test and treat era	No	No	No	No	No	0	No	No			No	No	No
1335.00	Masaka	1/1/1993			Primary	House wife	Female	TDF+3TC+EFV	22	Masaka	2017							140	53		50	330	Test and treat era	No	No	No	No	No	0	No	No			No	No	No
1336.00	Masaka	1/1/1983			Secondary	Others	Female	TDF+3TC+EFV	33	Masaka	2017								67			128	Test and treat era	No	No	No	No	No	0	No	No			No	No	No
1337.00	MASAKA	1/1/1967			Secondary		Male	TDF+3TC+EFV	50	Masaka	2017							173	73		20	253	Test and treat era	No	No	No	No	No	0	No	No			No	No	No
1338.00	Masaka	1/1/1997			Primary	Others	Female	TDF+3TC+EFV	21	Masaka	2017			0.6	5/28/2018			161	65		150	693	Test and treat era	No	No	No	No	No	0	No	No			Yes	No	Yes
1339.00	Masaka	1/1/1991			Primary	Farmer	Male	TDF+3TC+DTG	28	Masaka	2017			0.87	5/30/2019			165	54		50		Covid-19 era	No	No	No	No	No	0	No	No			Yes	No	Yes
1340.00	Masaka	1/1/1992			Secondary		Female	TDF+3TC+EFV	23	Masaka	2017							159	57			243	Test and treat era	No	No	No	No	No	0	No	No			No	No	No
1341.00	Masaka	1/1/1973			Secondary	Farmer	Male	TDF+3TC+EFV	44	Masaka	2017							166	52		54	512	Test and treat era	No	No	No	No	No	0	No	No			No	No	No
1342.00	Masaka	1/1/1989			Secondary	House wife	Female	TDF+3TC+EFV	26	Masaka	2017							160			50		Test and treat era	No	No	No	No	No	0	No	No			No	No	No
1343.00	Masaka	1/1/1989			Primary	Farmer	Male	TDF+3TC+EFV	26	Masaka	2017							169			50		Test and treat era	No	No	No	No	No	0	No	No			No	No	No
1344.00	Bukomasimbi	1/1/1995			Primary	Others	Female	TDF+3TC+EFV	24	Masaka	2017							150	71			486	Covid-19 era	No	No	No	No	No	0	No	No			No	No	No
1345.00	Kalungu	1/1/1983			Primary	Farmer	Female	NONE	33	Masaka	2017							145	45			423	Test and treat era	No	No	No	No	No	0	No	No			No	No	No
1346.00		1/1/1982			Primary	Business	Female	NONE	33	Masaka	2017							166	74		21	541	Test and treat era	Yes	Yes	No	No	No	0	No	No			No	No	No
1347.00	MASAKA	1/1/1984			Primary	Farmer	Male	TDF+3TC+NVP	32	Masaka	2017							161.9	42		50	60	Test and treat era	No	No	No	No	No	0	No	No			No	No	No
1348.00	Masaka	1/1/1964			None	Unemployed	Female	TDF+3TC+EFV	52	Masaka	2017										54		Test and treat era	No	No	No	No	No	0	No	No			No	No	No
1349.00	Masaka	1/1/1987			Primary		Female	TDF+3TC+EFV	28	Masaka	2017								50				Test and treat era	No	No	No	No	No	0	No	No			No	No	No
1350.00	MASAKA	1/1/1966			None	Farmer	Female	TDF+3TC+EFV	50	Masaka	2017			1.5	9/21/2016			160			50	77	Test and treat era	No	No	No	No	No	0	No	No			Yes	No	Yes
1351.00	Lwengo	1/1/1999			Secondary	House wife	Female	TDF+3TC+EFV	18	Masaka	2017							152	59		40		Test and treat era	No	No	No	No	No	0	No	No			No	No	No
1352.00	Masaka	1/1/1993			Secondary		Female	TDF+3TC+EFV	22	Masaka	2017							157	57		20		Test and treat era	No	No	No	No	No	0	No	No			No	No	No
1353.00	Masaka	1/1/1978			None	Unemployed	Male	TDF+3TC+EFV	38	Masaka	2017	1.6	10/24/2016					168	55		400	68	Test and treat era	No	No	Yes	No	No	0	No	No			No	No	No
1354.00	SEMBABULE	1/1/1985			Primary	House wife	Female	TDF+3TC+EFV	32	Masaka	2017										168	109	Test and treat era	No	No	No	No	No	0	No	No			No	No	No
1355.00	Bukomansimbi	1/1/1993			Secondary	Unemployed	Female	TDF+3TC+EFV	25	Masaka	2017							162.6	80				Test and treat era	No	No	No	No	No	0	No	No			No	No	No
1356.00	lwengo	1/1/1982			Secondary	Farmer	Female	TDF+3TC+DTG	37	Masaka	2017							157	44		50		Covid-19 era	No	No	No	No	No	0	No	No			No	No	No
1357.00	Ssembabule	1/1/1966				Farmer	Male	TDF+3TC+DTG	49	Masaka	2017										20		Test and treat era	No	No	No	No	No	0	No	No			No	No	No
1358.00	Masaka	1/1/1984			Primary	Farmer	Male	TDF+3TC+NVP	31	Masaka	2017							166	55		13684	244	Test and treat era	No	No	No	No	No	0	No	No			No	No	No
1359.00	Masaka	1/1/1989			Secondary	Business	Male	TDF+3TC+EFV	27	Masaka	2017							171	59		20	321	Test and treat era	No	No	No	No	No	0	No	No			No	No	No
1360.00	Masaka	1/1/1981					Female	ABC+3TC+EFV	38	Masaka	2017							162			30		Covid-19 era	No	No	Yes	No	No	0	No	No			No	No	No
1361.00	Masaka	1/1/1977			Secondary	Farmer	Male	TDF+3TC+EFV	38	Masaka	2017							170	51			887	Test and treat era	No	No	No	No	No	0	No	No			No	No	No
1362.00		1/1/1969			Primary	Business	Male	NONE	48	Masaka	2017							170	50			843	Test and treat era	No	No	No	No	No	0	No	No			No	No	No
1363.00	MASAKA	1/1/1987			None	Unemployed	Female	TDF+3TC+EFV	28	Masaka	2017					0.83	7/9/2015	160	60		53	480	Test and treat era	No	No	No	No	No	0	No	No			No	Yes	Yes
1364.00	Rakai	1/1/1994			Secondary		Female	TDF+3TC+EFV	23	Masaka	2017							156	46				Test and treat era	No	No	No	No	No	0	No	No			No	No	No
1365.00	Bukomansimbi	1/1/1988			Primary	Farmer	Female	TDF+3TC+EFV	30	Masaka	2017							158.7	77				Test and treat era	No	No	No	No	No	0	No	No			No	No	No
1366.00	Masaka	1/1/1988			Primary	Farmer	Female	TDF+3TC+EFV	31	Masaka	2017							159.8	55.6				Covid-19 era	No	No	Yes	No	No	0	No	No			No	No	No
1367.00	LWENGO	1/1/1988			Secondary	House wife	Female	TDF+3TC+EFV	27	Masaka	2017							189.5	81				Test and treat era	No	No	No	No	No	0	No	No			No	No	No
1368.00	MASAKA	1/1/1987			Primary	Others	Female	TDF+3TC+EFV	30	Masaka	2017								60				Test and treat era	No	No	No	No	No	0	No	No			No	No	No
1369.00	MASAKA	1/1/1980			Tertiary		Male	TDF+3TC+EFV	38	Masaka	2017			1.5	2/22/2018			172			20	141	Test and treat era	No	No	No	No	No	0	No	No			Yes	No	Yes
1370.00	Masaka	1/1/1993			Primary	Business	Male	TDF+3TC+DTG	27	Masaka	2017							163.2	59		66	141	Covid-19 era	No	No	No	No	No	0	No	No			No	No	No
1371.00	Masaka	1/1/1999			Primary	Unemployed	Male	TDF+3TC+DTG	21	Masaka	2017							149			455		Covid-19 era	No	No	No	No	No	0	No	No			No	No	No
1372.00	Masaka	1/1/1995			Secondary	Unemployed	Female	TDF+3TC+EFV	20	Masaka	2017							158	50			491	Test and treat era	No	No	No	No	No	0	No	No			No	No	No
1373.00	Lwengo	1/1/1986			Tertiary	Civil servant	Male	TDF+3TC+NVP	30	Masaka	2017								67			253	Test and treat era	No	No	No	No	No	0	No	No			No	No	No
1374.00	RAKAI	1/1/1990			Secondary	Business	Female	TDF+3TC+EFV	27	Masaka	2017							167	80		50		Test and treat era	No	No	No	No	No	0	No	No			No	No	No
1375.00	Kalungu	1/1/1988			Secondary	Business	Female	TDF+3TC+EFV	30	Masaka	2017							162					Test and treat era	No	Yes	No	No	No	0	No	No			No	No	No
1376.00	Masaka	1/1/1974			Primary	Farmer	Female	TDF+3TC+EFV	42	Masaka	2017							157	54		50	362	Test and treat era	No	No	No	No	No	0	No	No			No	No	No
1377.00	Gomba	1/1/1992			Tertiary	Unemployed	Female	TDF+3TC+EFV	26	Masaka	2017			0.8	4/27/2018				66			182	Test and treat era	No	No	No	No	No	0	No	No			Yes	No	Yes
1378.00	lwengo	1/1/1987			Secondary		Female	TDF+3TC+EFV	32	Masaka	2017							166	84			333	Covid-19 era	No	No	No	No	No	0	No	No			No	No	No
1379.00	MASAKA	1/1/1992			Primary	Business	Male	TDF+3TC+EFV	25	Masaka	2017							170	60			548	Test and treat era	No	No	No	No	No	0	No	No			No	No	No
1380.00	MASAKA	1/1/1995			Secondary	Business	Male	TDF+3TC+EFV	23	Masaka	2017							154.5	53		486000	132	Test and treat era	No	No	No	No	No	0	No	No			No	No	No
1381.00	Lwengo	1/1/1980			Secondary	Unemployed	Female	TDF+3TC+EFV	35	Masaka	2017	0.34	6/16/2015					155.3	61				Test and treat era	No	No	Yes	No	No	0	No	No			No	No	No
1382.00	LWENGO	1/1/1981			Secondary	Business	Male	TDF+3TC+NVP	35	Masaka	2017							157	42		38200	91	Test and treat era	No	No	No	No	No	0	No	No			No	No	No
1383.00	LWENGO	1/1/1989			Primary	Farmer	Male	TDF+3TC+EFV	28	Masaka	2017							155	35		144	298	Test and treat era	No	No	Yes	No	No	0	No	No			No	No	No
1384.00	Masaka	1/1/1987			Primary	Business	Male	TDF+3TC+EFV	31	Masaka	2017							166	64		50		Test and treat era	No	No	No	No	No	0	No	No			No	No	No
1385.00	Masaka	1/1/1993			Secondary	Business	Female	TDF+3TC+EFV	23	Masaka	2017								65				Test and treat era	No	No	No	No	No	0	No	No			No	No	No
1386.00	Masaka	1/1/1989			Primary		Male	TDF+3TC+EFV	28	Masaka	2017							160	62			443	Test and treat era	No	No	No	No	No	0	No	No			No	No	No
1387.00	Lwengo	1/1/1982			Primary	House wife	Female	TDF+3TC+EFV	36	Masaka	2017			0.6	7/23/2018			139.8	55		20	197	Test and treat era	No	No	No	No	No	0	No	No			Yes	No	Yes
1388.00	Masaka	1/1/1961			Primary	Unemployed	Female	TDF+3TC+DTG	58	Masaka	2017							158	36		20	26	Covid-19 era	No	No	Yes	Yes	No	0	No	No			No	No	No
1389.00	MASAKA	1/1/1989			Primary		Female	TDF+3TC+EFV	26	Masaka	2017							156	53			188	Test and treat era	No	No	No	No	No	0	No	No			No	No	No
1390.00	Masaka	1/1/1989			Primary		Female	TDF+3TC+EFV	27	Masaka	2017			0.9	8/18/2016			154.1	39			228	Test and treat era	No	No	No	No	No	0	No	No			Yes	No	Yes
1391.00	BUKOMANSIMBI	1/1/1995			Primary	Others	Male	TDF+3TC+EFV	22	Masaka	2017			1.1	8/23/2017			162	45		64	743	Test and treat era	No	No	Yes	No	No	0	No	No			Yes	No	Yes
1392.00	Lwengo	1/1/1990			Secondary	Business	Male	TDF+3TC+NVP	28	Masaka	2017			0.8	8/28/2018			161.8	49				Test and treat era	No	No	No	No	No	0	No	No			Yes	No	Yes
1393.00	Masaka	1/1/2000			Secondary	Business	Female	TDF+3TC+DTG	20	Masaka	2017								57				Covid-19 era	No	No	No	No	No	0	No	No			No	No	No
1394.00		1/1/1971					Female	TDF+3TC+EFV	45	Masaka	2017							153	57			354	Test and treat era	No	No	No	No	No	0	No	No			No	No	No
1395.00	Lwengo	1/1/1977			Primary	Others	Female	TDF+3TC+NVP	38	Masaka	2017							156	49		20	175	Test and treat era	No	No	No	No	No	0	No	No			No	No	No
1396.00	Masaka	1/1/1988			Secondary	Unemployed	Female	TDF+3TC+ATV/r	28	Masaka	2017							154			400	65	Test and treat era	No	No	No	No	No	0	No	No			No	No	No
1397.00	Masaka	1/1/1998			Secondary	Farmer	Female	TDF+3TC+EFV	19	Masaka	2017								63				Test and treat era	No	No	No	No	No	0	No	No			No	No	No
1398.00	Masaka	1/1/1994			Primary	Farmer	Male	TDF+3TC+EFV	21	Masaka	2017							159	57		839	590	Test and treat era	No	No	No	No	No	0	No	No			No	No	No
1399.00	Masaka	1/1/1978			Secondary	Others	Male	TDF+3TC+EFV	40	Masaka	2017							159	55				Test and treat era	No	No	No	No	No	0	No	No			No	No	No
1400.00	Masaka	1/1/1992			Primary		Male	TDF+3TC+DTG	27	Masaka	2017							169.4	70		50	268	Covid-19 era	No	No	No	No	No	0	No	No			No	No	No
1401.00	Masaka	1/1/1988					Female	TDF+3TC+DTG	28	Masaka	2017												Test and treat era	No	No	No	No	No	0	No	No			No	No	No
1402.00	Masaka	1/1/1969					Male	TDF+3TC+EFV	46	Masaka	2017			1.03	11/19/2015			156	58		66	178	Test and treat era	No	No	No	No	No	0	No	No			Yes	No	Yes
1403.00	Masaka	1/1/1990			Secondary	Business	Female	TDF+3TC+EFV	27	Masaka	2017							153	58		839	806	Test and treat era	No	No	No	No	No	0	No	No			No	No	No
1404.00	Masaka	1/1/1987			Primary	Business	Male	TDF+3TC+EFV	30	Masaka	2017							169.5	57			206	Test and treat era	No	No	No	No	No	0	No	No			No	No	No
1405.00	Masaka	1/1/1999			Secondary		Female	TDF+3TC+EFV	20	Masaka	2017							157.8	83			595	Covid-19 era	No	No	No	No	No	0	No	No			No	No	No
1406.00	MASAKA	1/1/1990			Primary	Business	Female	TDF+3TC+EFV	25	Masaka	2017										50		Test and treat era	No	No	No	No	No	0	No	No			No	No	No
1407.00	Masaka	1/1/1996			Primary	Others	Female	TDF+3TC+EFV	20	Masaka	2017							162	61		81	536	Test and treat era	No	No	No	No	No	0	No	No			No	No	No
1408.00	Masaka	1/1/1992			Primary	Others	Female	TDF+3TC+EFV	25	Masaka	2017								51				Test and treat era	No	No	No	No	No	0	No	No			No	No	No
1409.00	Sembabule	1/1/1989			Primary	Business	Female	TDF+3TC+EFV	29	Masaka	2017							150.9	74				Test and treat era	No	No	No	No	No	0	No	No			No	No	No
1410.00	Masaka	1/1/1994					Female	TDF+3TC+EFV	25	Masaka	2017							157			20		Covid-19 era	No	No	No	No	No	0	No	No			No	No	No
1411.00	SEMBABULE	1/1/1983			Secondary	Unemployed	Male	TDF+3TC+NVP	33	Masaka	2017							172	59		50	82	Test and treat era	No	No	No	No	Yes	0	No	No			No	No	No
1412.00	MASAKA	1/1/1967			Primary	Others	Male	TDF+3TC+EFV	50	Masaka	2017								64				Test and treat era	No	No	No	No	No	0	No	No			No	No	No
1413.00	Masaka	1/1/1986			Secondary	Business	Male	TDF+3TC+EFV	32	Masaka	2017								50			32	Test and treat era	No	No	No	No	No	0	No	No			No	No	No
1414.00	Jinja	1/1/1988			Primary	Others	Female	TDF+3TC+DTG	32	Masaka	2017							165	79			752	Covid-19 era	No	No	No	No	No	0	No	No			No	No	No
1415.00	Masaka	1/1/1986			Primary		Female	TDF+3TC+DTG	29	Masaka	2017							161.2					Test and treat era	No	No	No	No	No	0	No	No			No	No	No
1416.00	Ssembabule	1/1/1971			Primary	House wife	Female	TDF+3TC+EFV	44	Masaka	2017							169.4	47			126	Test and treat era	No	No	No	No	No	0	No	No			No	No	No
1417.00	Kalangala	1/1/1983			Primary	Others	Male	TDF+3TC+EFV	33	Masaka	2017								62			150	Test and treat era	No	No	Yes	No	No	0	No	No			No	No	No
1418.00	MASAKA	1/1/1998			Secondary	Others	Female	TDF+3TC+EFV	19	Masaka	2017			0.9	3/23/2017			156.5	52				Test and treat era	No	No	No	No	No	0	No	No			Yes	No	Yes
1419.00	Kyotera	1/1/1996			Secondary	Business	Female	TDF+3TC+DTG	22	Masaka	2017							151.5					Test and treat era	No	No	No	No	No	0	No	No			No	No	No
1420.00	MASAKA	1/1/1977			Primary		Male	TDF+3TC+EFV	38	Masaka	2017							161	52		50	8	Test and treat era	No	No	Yes	No	No	0	No	No			No	No	No
1421.00	MASAKA	1/1/1996			Secondary		Female	TDF+3TC+NVP	20	Masaka	2017			0.5	4/22/2016			153.8	44		50	87	Test and treat era	No	No	No	No	No	0	No	No			Yes	No	Yes
1422.00	Lwengo	1/1/1991			None	House wife	Female	TDF+3TC+EFV	27	Masaka	2017			1.2	4/30/2018			145	48		16400	127	Test and treat era	No	No	No	No	No	0	No	No			Yes	No	Yes
1423.00	Masaka	1/1/1996			Primary	Business	Female	TDF+3TC+EFV	23	Masaka	2017							150.3	56		30	248	Covid-19 era	No	No	No	No	No	0	No	No			No	No	No
1424.00	Masaka	1/1/1992			Primary	House wife	Female	TDF+3TC+EFV	23	Masaka	2017							165				251	Test and treat era	No	No	No	No	No	0	No	No			No	No	No
1425.00	Lwengo	1/1/1971			Primary	Farmer	Male	TDF+3TC+EFV	45	Masaka	2017							172	78		50	358	Test and treat era	No	No	No	No	No	0	No	No			No	No	No
1426.00	Masaka	1/1/1999			Primary	Others	Female	TDF+3TC+EFV	19	Masaka	2017							151			558		Test and treat era	No	No	No	No	No	0	No	No			No	No	No
1427.00	Masaka	1/1/1991			Secondary	Farmer	Female	TDF+3TC+EFV	24	Masaka	2017								49			440	Test and treat era	No	No	No	No	No	0	No	No			No	No	No
1428.00	LWENGO	1/1/1990			Primary	House wife	Female	TDF+3TC+EFV	27	Masaka	2017							159.3	54		120	210	Test and treat era	No	No	No	No	No	0	No	No			No	No	No
1429.00	MASAKA	1/1/1986			Primary	House wife	Female	TDF+3TC+EFV	32	Masaka	2017							147.9	60				Test and treat era	No	No	No	No	No	0	No	No			No	No	No
1430.00	Masaka	1/1/1997			Secondary		Female	TDF+3TC+EFV	19	Masaka	2017								53				Test and treat era	No	No	No	No	No	0	No	No			No	No	No
1431.00	Lwengo	10/10/1976			Secondary	Business	Male	TDF+3TC+EFV	40	Masaka	2017			1.3	7/21/2017			169	100		107	250	Test and treat era	Yes	Yes	No	No	No	0	No	No			Yes	No	Yes
1432.00	Masaka	1/1/1980			Primary	Business	Female	TDF+3TC+EFV	38	Masaka	2017			0.8	7/23/2018			160.6	61		78	280	Test and treat era	No	No	No	No	No	0	No	No			Yes	No	Yes
1433.00	Masaka	1/1/1996			None		Female	TDF+3TC+EFV	23	Masaka	2017							23	52		53	192	Covid-19 era	No	No	No	No	No	0	No	No			No	No	No
1434.00	Masaka	1/1/1978			Primary	Business	Female	TDF+3TC+EFV	38	Masaka	2017							157	67			700	Test and treat era	No	No	No	No	No	0	No	No			No	No	No
1435.00	LWENGO	1/1/1989			Primary	Unemployed	Female	TDF+3TC+EFV	26	Masaka	2017							153	45				Test and treat era	No	No	No	No	No	0	No	No			No	No	No
1436.00	SEMBABULE	1/1/1961			Tertiary	Business	Male	TDF+3TC+NVP	55	Masaka	2017			1.5	8/18/2016			172	85			288	Test and treat era	No	No	No	No	No	0	No	No			Yes	No	Yes
1437.00	BUKOMANSIMBI	1/1/1975			Primary	House wife	Female	TDF+3TC+EFV	42	Masaka	2017							158.6	42			815	Test and treat era	No	No	No	No	No	0	No	No			No	No	No
1438.00	Masaka	1/1/1986			Primary	House wife	Female	TDF+3TC+DTG	34	Masaka	2017							160	50		50		Covid-19 era	No	No	No	No	No	0	No	No			No	No	No
1439.00	MASAKA	1/1/1974			Primary	Others	Male	TDF+3TC+EFV	41	Masaka	2017			1.03	9/22/2015			165	74		77		Test and treat era	No	No	No	No	No	0	No	No			Yes	No	Yes
1440.00	LWENGO	1/1/1990			Secondary	Business	Female	TDF+3TC+EFV	26	Masaka	2017			1	9/21/2016				53			496	Test and treat era	No	No	No	No	No	0	No	No			Yes	No	Yes
1441.00	Lwengo	1/1/1993			Secondary	Business	Female	TDF+3TC+EFV	23	Masaka	2017							148			2374	140	Test and treat era	No	No	No	No	No	0	No	No			No	No	No
1442.00	Masaka	1/1/1976			Secondary	House wife	Female	TDF+3TC+EFV	41	Masaka	2017							163					Test and treat era	No	No	No	No	No	0	No	No			No	No	No
1443.00	Masaka	1/1/1994			Primary	House wife	Female	TDF+3TC+EFV	21	Masaka	2017							155	46		41800	533	Test and treat era	No	No	No	No	No	0	No	No			No	No	No
1444.00	MASAKA	1/1/1997			Primary	Business	Female	TDF+3TC+EFV	20	Masaka	2017							140	55		20	190	Test and treat era	No	No	No	No	No	0	No	No			No	No	No
1445.00	Masaka	1/1/1986			Secondary	House wife	Female	TDF+3TC+EFV	32	Masaka	2017							154	55				Test and treat era	No	No	No	No	No	0	No	No			No	No	No
1446.00	Masaka	1/1/1997			Primary	House wife	Female	TDF+3TC+EFV	22	Masaka	2017							157.7	47.5		30	328	Covid-19 era	No	No	No	No	No	0	No	No			No	No	No
1447.00	Masaka	1/1/1978			Primary	Business	Male	TDF+3TC+NVP	38	Masaka	2017							177	52			71	Test and treat era	No	No	No	No	No	0	No	No			No	No	No
1448.00	Masaka	1/1/1990			Primary	Business	Female	TDF+3TC+EFV	27	Masaka	2017							158	46			79	Test and treat era	No	No	No	No	No	0	No	No			No	No	No
1449.00	Ssembabule	1/1/1989			Secondary	Civil servant	Male	TDF+3TC+EFV	26	Masaka	2017							167	65			225	Test and treat era	No	No	No	No	No	0	No	No			No	No	No
1450.00	Lwengo	1/1/1988			Primary	Others	Male	TDF+3TC+NVP	28	Masaka	2017								52			13	Test and treat era	No	No	No	Yes	No	0	No	No			No	No	No
1451.00	Masaka	8/12/1989			Tertiary	Business	Female	TDF+3TC+EFV	27	Masaka	2017								69				Test and treat era	No	No	No	No	No	0	No	No			No	No	No
1452.00	Lwengo	1/1/1991			Primary	Business	Female	TDF+3TC+EFV	27	Masaka	2017							156.5	48				Test and treat era	No	No	Yes	Yes	No	0	No	No			No	No	No
1453.00	Masaka	1/1/1995			None	Farmer	Female	TDF+3TC+EFV	24	Masaka	2017							157	62		50		Covid-19 era	No	No	No	No	No	0	No	No			No	No	No
1454.00	Masaka	1/1/1979			Primary	Business	Male	TDF+3TC+DTG	41	Masaka	2017							179			162		Covid-19 era	No	No	No	No	No	0	No	No			No	No	No
1455.00	MASAKA	1/1/1951			Primary	Farmer	Female	TDF+3TC+EFV	64	Masaka	2017			0.88	2/12/2015			151.5	50			403	Test and treat era	No	No	No	No	No	0	No	No			Yes	No	Yes
1456.00	Masaka	1/1/1990			Secondary	Student	Female	TDF+3TC+EFV	26	Masaka	2017											124	Test and treat era	No	No	No	No	No	0	No	No			No	No	No
1457.00	Ssembabule	1/1/1981			Tertiary	Civil servant	Male	TDF+3TC+EFV	37	Masaka	2017							170	45			87	Test and treat era	No	No	Yes	No	No	0	No	No			No	No	No
1458.00	Masaka	1/1/1983			Secondary		Female	TDF+3TC+DTG	37	Masaka	2017							175	82.9				Covid-19 era	No	No	No	No	No	0	No	No			No	No	No
1459.00	Masaka	1/1/2001				Business	Female	TDF+3TC+DTG	20	Masaka	2017							146	58				Covid-19 era	No	No	No	No	No	0	No	No			No	No	No
1460.00	Bukomasimbi	1/1/1968			Primary	Business	Male	TDF+3TC+DTG	52	Masaka	2017							168			50	8	Covid-19 era	No	No	No	No	No	0	No	No			No	No	No
1461.00	Masaka	1/1/1987			Secondary	Civil servant	Female	TDF+3TC+EFV	28	Masaka	2017							156	68			305	Test and treat era	No	No	No	No	No	0	No	No			No	No	No
1462.00	Masaka	1/1/1994			Primary	Others	Male	TDF+3TC+EFV	22	Masaka	2017							170	60		30	353	Test and treat era	No	No	No	No	No	0	No	No			No	No	No
1463.00	Masaka	1/1/1992			Secondary	Others	Female	TDF+3TC+EFV	27	Masaka	2017							161	83		30	138	Covid-19 era	No	No	No	No	No	0	No	No			No	No	No
1464.00	Masaka	1/1/1991			None	Others	Male	TDF+3TC+NVP	25	Masaka	2017							159	50		20	92	Test and treat era	No	No	No	No	No	0	No	No			No	No	No
1465.00	Wakiso	11/12/1993			Secondary	House wife	Female	TDF+3TC+EFV	21	Masaka	2017								76				Test and treat era	No	No	No	No	No	0	No	No			No	No	No
1466.00	Masaka	1/1/1974			Primary	Others	Male	TDF+3TC+NVP	42	Masaka	2017							168	55			77	Test and treat era	No	No	No	Yes	Yes	0	No	No			No	No	No
1467.00	BUKOMANSIMBI	1/1/1988			Primary	Farmer	Female	TDF+3TC+EFV	29	Masaka	2017										112	544	Test and treat era	No	No	No	No	No	0	No	No			No	No	No
1468.00	LWENGO	1/1/1993			Primary	Business	Female	TDF+3TC+EFV	25	Masaka	2017			0.6	6/27/2018			147	50				Test and treat era	No	No	No	No	No	0	No	No			Yes	No	Yes
1469.00	Masaka	1/1/1985					Female	AZT+3TC+NVP	30	Masaka	2017							154				415	Test and treat era	No	No	No	No	No	0	No	No			No	No	No
1470.00	Kalangala	1/1/1984			None	Others	Female	TDF+3TC+EFV	32	Masaka	2017							145	60		20	419	Test and treat era	No	No	No	No	No	0	No	No			No	No	No
1471.00	Masaka	1/1/1980			Secondary	Business	Male	TDF+3TC+EFV	38	Masaka	2017			0.9	7/23/2018			159.9	45				Test and treat era	No	No	No	No	No	0	No	No			Yes	No	Yes
1472.00	Masaka	1/1/1980				Others	Male	TDF+3TC+EFV	35	Masaka	2017			1.52	11/16/2015			172	55			1059	Test and treat era	No	No	No	No	No	0	No	No			Yes	No	Yes
1473.00	MASAKA	1/1/1989			Primary	Business	Female	TDF+3TC+EFV	27	Masaka	2017							156	54			256	Test and treat era	No	No	No	No	No	0	No	No			No	No	No
1474.00	MASAKA	1/1/1983			None	Farmer	Male	TDF+3TC+EFV	34	Masaka	2017					0.9	5/21/2018	174	62		50	122	Test and treat era	No	No	No	No	No	0	No	No			No	Yes	Yes
1475.00	Masaka	1/1/1998			Secondary	Business	Female	TDF+3TC+EFV	20	Masaka	2017							155.5	58		5860		Test and treat era	No	No	No	No	No	0	No	No			No	No	No
1476.00	LWENGO	1/1/1988			Primary		Female	TDF+3TC+EFV	27	Masaka	2017			0.62	9/22/2015			155	82		50	351	Test and treat era	No	No	No	No	No	0	No	No			Yes	No	Yes
1477.00	LWENGO	1/1/1985			Primary		Female	TDF+3TC+EFV	32	Masaka	2017							165	57			553	Test and treat era	No	No	No	No	No	0	No	No			No	No	No
1478.00	Masaka	1/1/1981			Primary	Business	Male	TDF+3TC+EFV	36	Masaka	2017	1.4	9/25/2017	1.4	9/25/2017			166	57			209	Test and treat era	No	No	No	No	No	0	No	No			Yes	No	Yes
1479.00	Masaka	1/1/1998			Primary	Unemployed	Female	TDF+3TC+EFV	20	Masaka	2017							153.7					Test and treat era	No	No	No	No	No	0	No	No			No	No	No
1480.00	Masaka	1/1/1980					Female	TDF+3TC+EFV	35	Masaka	2017							158					Test and treat era	No	No	No	No	No	0	No	No			No	No	No
1481.00	MASAKA	1/1/1989			Primary	Others	Female	TDF+3TC+EFV	27	Masaka	2017			1.6	10/24/2016				52		65	228	Test and treat era	No	No	No	No	No	0	No	No			Yes	No	Yes
1482.00	lwengo	1/1/1973				Business	Female	TDF+3TC+EFV	45	Masaka	2017							155	43				Test and treat era	No	No	No	No	No	0	No	No			No	No	No
1483.00	Masaka	1/1/1996			Primary	House wife	Female	TDF+3TC+EFV	23	Masaka	2017							154			30		Covid-19 era	No	No	No	No	No	0	No	No			No	No	No
1484.00	Masaka	1/1/1977			None	Business	Male	TDF+3TC+EFV	38	Masaka	2017			1.21	3/25/2015			171.4	70		30	604	Test and treat era	No	No	No	No	No	0	No	No			Yes	No	Yes
1485.00	Ssembabule	1/1/1987			Secondary	Business	Male	TDF+3TC+NVP	28	Masaka	2017							166	53		50	44	Test and treat era	No	No	No	No	No	0	No	No			No	No	No
1486.00	Bukomansimbi	1/1/1978			Primary	Business	Female	TDF+3TC+EFV	39	Masaka	2017							152	44			120	Test and treat era	No	No	Yes	No	No	0	No	No			No	No	No
1487.00	Masaka	1/1/1986			Primary	Business	Male	TDF+3TC+EFV	31	Masaka	2017							158.9	51			404	Test and treat era	No	No	No	No	No	0	No	No			No	No	No
1488.00	Masaka	1/1/1988					Female	TDF+3TC+NVP	27	Masaka	2017							167	56		51	135	Test and treat era	No	No	No	No	No	0	No	No			No	No	No
1489.00	Masaka	1/1/1992			Secondary	Civil servant	Female	TDF+3TC+NVP	23	Masaka	2017							166	40		11057	14	Test and treat era	No	No	No	Yes	No	0	No	No			No	No	No
1490.00	Masaka	1/1/1983			Secondary		Female	TDF+3TC+EFV	33	Masaka	2017							155	83		839	406	Test and treat era	Yes	No	No	No	No	0	No	No			No	No	No
1491.00	Masaka	1/1/1991			Secondary	Unemployed	Female	TDF+3TC+NVP	26	Masaka	2017								44			93	Test and treat era	No	No	No	No	No	0	No	No			No	No	No
1492.00	Lwengo	1/1/1998			Primary	Unemployed	Female	TDF+3TC+EFV	20	Masaka	2017								54				Test and treat era	No	No	No	No	No	0	No	No			No	No	No
1493.00	Masaka	1/1/1986				House wife	Female	TDF+3TC+DTG	34	Masaka	2017							156	49		62	596	Covid-19 era	No	No	No	No	No	0	No	No			No	No	No
1494.00	LWENGO	1/1/1986			Primary		Male	TDF+3TC+EFV	29	Masaka	2017							172.5	63		20	369	Test and treat era	No	No	Yes	No	No	0	No	No			No	No	No
1495.00	lwengo	1/1/1962			Primary	Farmer	Female	TDF+3TC+EFV	58	Masaka	2017							160.4	51		50	201	Covid-19 era	No	No	No	No	No	0	No	No			No	No	No
1496.00	Kalungu	1/1/2001			Secondary		Female	TDF+3TC+DTG	20	Masaka	2017							149	54		50		Covid-19 era	No	No	No	No	No	0	No	No			No	No	No
1497.00	Masaka	1/1/1988			Secondary	Business	Male	TDF+3TC+EFV	27	Masaka	2017							162	59		80	144	Test and treat era	Yes	No	Yes	No	No	0	No	No			No	No	No
1498.00	Ssembabule	1/1/1966			Primary	Farmer	Male	TDF+3TC+NVP	50	Masaka	2017							163	68			178	Test and treat era	No	No	No	No	No	0	No	No			No	No	No
1499.00	Masaka	1/1/1997			Primary	Business	Female	TDF+3TC+EFV	20	Masaka	2017			1.3	3/24/2017			163	45				Test and treat era	No	No	No	No	No	0	No	No			Yes	No	Yes
1500.00	Masaka	1/1/1995			Secondary		Female	TDF+3TC+EFV	25	Masaka	2017							156			29		Covid-19 era	No	No	No	No	No	0	No	No			No	No	No
1501.00	Masaka	1/1/1995			None	Others	Male	TDF+3TC+EFV	21	Masaka	2017							157.2	50		50	98	Test and treat era	No	No	Yes	No	No	0	No	No			No	No	No
1502.00	Masaka	1/1/1989			Secondary	Others	Male	TDF+3TC+DTG	30	Masaka	2017							172.2	56		30	49	Covid-19 era	No	No	No	Yes	No	0	No	No			No	No	No
1503.00	Masaka	1/1/1975			Primary	Farmer	Male	TDF+3TC+EFV	40	Masaka	2017							160	53		20	205	Test and treat era	No	No	No	No	No	0	No	No			No	No	No
1504.00	Masaka	1/1/1988					Female	TDF+3TC+EFV	30	Masaka	2017			0.7	5/29/2018			156.7	69		30	90	Test and treat era	No	No	No	No	No	0	No	No			Yes	No	Yes
1505.00	Bukomansimbi	10/4/1987			Tertiary	Business	Female	TDF+3TC+EFV	27	Masaka	2017								90			431	Test and treat era	No	No	No	No	No	0	No	No			No	No	No
1506.00	Lwengo	1/1/1996			Secondary	House wife	Female	TDF+3TC+EFV	20	Masaka	2017							156.5	40			414	Test and treat era	No	No	No	No	No	0	No	No			No	No	No
1507.00	Masaka	1/1/1991			Secondary	Farmer	Female	TDF+3TC+EFV	26	Masaka	2017			1	6/19/2017			166	50			481	Test and treat era	No	No	No	No	No	0	No	No			Yes	No	Yes
1508.00	MASAKA	1/1/1996			Primary	Business	Female	TDF+3TC+EFV	22	Masaka	2017			0.9	6/27/2018			167	69				Test and treat era	No	No	No	No	No	0	No	No			Yes	No	Yes
1509.00	Masaka	1/1/1993			Secondary	House wife	Female	TDF+3TC+EFV	22	Masaka	2017								60				Test and treat era	No	No	No	No	No	0	No	No			No	No	No
1510.00	Rakai	1/1/1987			Secondary	Farmer	Female	TDF+3TC+NVP	29	Masaka	2017							162	69		20	55	Test and treat era	No	No	No	No	No	0	No	No			No	No	No
1511.00	Masaka	1/1/1992			Primary	Business	Female	TDF+3TC+EFV	25	Masaka	2017			0.8	7/24/2017			160	52			762	Test and treat era	No	No	No	No	No	0	No	No			Yes	No	Yes
1512.00	Masaka	1/1/1995			Secondary	Business	Female	TDF+3TC+EFV	22	Masaka	2017							165.7					Test and treat era	No	No	No	No	No	0	No	No			No	No	No
1513.00	MASAKA	1/1/1990			Primary	House wife	Female	TDF+3TC+EFV	25	Masaka	2017			0.63	8/18/2015			155	60		50	287	Test and treat era	No	No	No	No	No	0	No	No			Yes	No	Yes
1514.00	Masaka	1/1/1971			Secondary	Business	Male	TDF+3TC+ATV/r	45	Masaka	2017							170.9			50		Test and treat era	No	No	No	No	No	0	No	No			No	No	No
1515.00	KYOTERA	1/1/1983			Primary	House wife	Female	TDF+3TC+EFV	34	Masaka	2017							159.3	60			525	Test and treat era	No	No	No	No	No	0	No	No			No	No	No
1516.00	Masaka	1/1/1976			Secondary	Business	Female	TDF+3TC+EFV	42	Masaka	2017							158.6	50		20		Test and treat era	No	No	Yes	No	No	0	No	No			No	No	No
1517.00	MASAKA	1/1/1985			Secondary	Business	Male	TDF+3TC+EFV	31	Masaka	2017			1.6	9/21/2016				65			315	Test and treat era	No	No	No	No	No	0	No	No			Yes	No	Yes
1518.00	Masaka	1/1/1980			Secondary	Business	Male	TDF+3TC+EFV	37	Masaka	2017							167	51		58	128	Test and treat era	No	No	No	No	No	0	No	No			No	No	No
1519.00	lwengo	1/1/1993			Primary	Business	Male	TDF+3TC+EFV	25	Masaka	2017							163	54		400		Test and treat era	No	No	No	No	No	0	No	No			No	No	No
1520.00	LYANTONDE	1/1/1985			Secondary	Unemployed	Female	TDF+3TC+NVP	30	Masaka	2017	0.51	10/16/2015	0.51	10/16/2015				56		20	178	Test and treat era	No	No	No	No	No	0	No	No			Yes	No	Yes
1521.00	MASAKA	1/1/1996			Tertiary	Unemployed	Female	TDF+3TC+EFV	20	Masaka	2017							156.3	44			275	Test and treat era	No	No	No	No	No	0	No	No			No	No	No
1522.00	Masaka	1/1/1990			Primary	Business	Female	TDF+3TC+EFV	25	Masaka	2017							162	58		50	348	Test and treat era	No	No	No	No	No	0	No	No			No	No	No
1523.00	Masaka	1/1/1985			Primary	House wife	Female	TDF+3TC+EFV	31	Masaka	2017								66				Test and treat era	No	No	No	No	No	0	No	No			No	No	No
1524.00	Lwengo	1/1/1966			Primary	Unemployed	Female	TDF+3TC+NVP	50	Masaka	2017							156.5			50	136	Test and treat era	Yes	No	No	No	No	0	No	No			No	No	No
1525.00	Masaka	1/1/1984			Primary	Business	Female	TDF+3TC+EFV	35	Masaka	2017							152	67				Covid-19 era	No	No	No	No	No	0	No	No			No	No	No
1526.00	KALANGALA	1/1/1977			Primary	Business	Female	TDF+3TC+EFV	38	Masaka	2017							155.7	90			194	Test and treat era	No	No	No	No	No	0	No	No			No	No	No
1527.00	Masaka	1/1/1983					Male	TDF+3TC+EFV	32	Masaka	2017					0.69	8/20/2015	169	65		20	151	Test and treat era	No	No	No	No	No	0	No	No			No	Yes	Yes
1528.00	Masaka	1/1/1992			Primary	Others	Female	TDF+3TC+EFV	27	Masaka	2017							159	71		1230		Covid-19 era	No	No	No	No	No	0	No	No			No	No	No
1529.00	Masaka	1/1/1994			None		Female	TDF+3TC+EFV	26	Masaka	2017												Covid-19 era	No	No	No	No	No	0	No	No			No	No	No
1530.00	Masaka	1/1/1984			Primary	Business	Male	TDF+3TC+EFV	31	Masaka	2017								67			404	Test and treat era	Yes	No	No	No	No	0	No	No			No	No	No
1531.00	MASAKA	1/1/1987			Primary	Others	Male	TDF+3TC+EFV	28	Masaka	2017							158.5	53			318	Test and treat era	No	No	Yes	No	No	0	No	No			No	No	No
1532.00	Lwengo	1/1/1974			Secondary	Others	Male	TDF+3TC+NVP	42	Masaka	2017								51			49	Test and treat era	No	No	No	No	No	0	No	No			No	No	No
1533.00	Masaka	1/1/1961			Primary	Business	Male	TDF+3TC+ATV/r	59	Masaka	2017							165.4	70		159	266	Covid-19 era	Yes	Yes	No	No	No	0	No	No			No	No	No
1534.00	Masaka	1/1/1961			Primary	Unemployed	Female	TDF+3TC+EFV	60	Masaka	2017								36			106	Covid-19 era	No	No	Yes	No	No	0	No	No			No	No	No
1535.00	Lwengo	1/1/1975			Primary	Others	Male	TDF+3TC+EFV	40	Masaka	2017							168	59			15	Test and treat era	No	No	No	No	No	0	No	No			No	No	No
1536.00	Masaka	1/1/1960			Secondary	Farmer	Male	AZT+3TC+EFV	56	Masaka	2017							165.5	50			1083	Test and treat era	No	No	No	No	No	0	No	No			No	No	No
1537.00	Masaka	1/1/1994			Primary	Unemployed	Female	TDF+3TC+EFV	22	Masaka	2017							160			50		Test and treat era	No	No	No	No	No	0	No	No			No	No	No
1538.00	Masaka	1/1/1981			Primary		Female	TDF+3TC+EFV	39	Masaka	2017							154.4	45			559	Covid-19 era	No	No	No	No	No	0	No	No			No	No	No
1539.00	Masaka	1/1/1996			Primary		Female	TDF+3TC+EFV	19	Masaka	2017							154	45		50	221	Test and treat era	No	No	No	No	No	0	No	No			No	No	No
1540.00	Masaka	1/1/1993			Primary	Business	Male	TDF+3TC+EFV	23	Masaka	2017								41			151	Test and treat era	No	No	Yes	No	No	0	No	No			No	No	No
1541.00	Masaka	1/1/1996			Primary	Business	Female	TDF+3TC+EFV	23	Masaka	2017							154.5	51		20	282	Covid-19 era	No	No	No	No	No	0	No	No			No	No	No
1542.00	Masaka	1/1/1987					Male	TDF+3TC+EFV	28	Masaka	2017							155	50			392	Test and treat era	No	No	No	No	No	0	No	No			No	No	No
1543.00	Masaka	1/1/1988			Primary	Farmer	Female	TDF+3TC+EFV	28	Masaka	2017							156	62		20	448	Test and treat era	No	No	No	No	No	0	No	No			No	No	No
1544.00	Masaka	1/1/1989			Primary	Farmer	Male	TDF+3TC+EFV	28	Masaka	2017							163	45		30		Test and treat era	No	No	Yes	No	No	0	No	No			No	No	No
1545.00	Masaka	1/1/1988			Primary	Business	Male	TDF+3TC+EFV	30	Masaka	2017			0.8	5/29/2018			164.1	55		50		Test and treat era	No	No	No	No	No	0	No	No			Yes	No	Yes
1546.00	Masaka	1/1/1996			Primary	Student	Female	TDF+3TC+EFV	19	Masaka	2017								50			296	Test and treat era	No	No	No	No	No	0	No	No			No	No	No
1547.00	Masaka	1/1/1995			Secondary	Others	Female	TDF+3TC+EFV	20	Masaka	2017							149.2			50		Test and treat era	No	No	No	No	No	0	No	No			No	No	No
1548.00	LWENGO	1/1/1978			Primary		Female	TDF+3TC+EFV	39	Masaka	2017							165.8	69			774	Test and treat era	No	No	No	No	No	0	No	No			No	No	No
1549.00	masaka	1/1/1996					Female	TDF+3TC+EFV	22	Masaka	2017							147	59		50		Test and treat era	No	No	No	No	No	0	No	No			No	No	No
1550.00	Masaka	1/1/1994			Secondary	House wife	Female	TDF+3TC+EFV	21	Masaka	2017								62				Test and treat era	No	No	No	No	No	0	No	No			No	No	No
1551.00	Masaka	1/1/1992			Secondary	Unemployed	Female	TDF+3TC+EFV	24	Masaka	2017							156.8	55		20	299	Test and treat era	No	No	No	No	No	0	No	No			No	No	No
1552.00	Masaka	1/1/1986			Secondary	Business	Female	TDF+3TC+EFV	31	Masaka	2017			0.8	7/24/2017			161	64				Test and treat era	No	No	No	No	No	0	No	No			Yes	No	Yes
1553.00	Ssembabule	1/1/1996			Primary	Business	Male	TDF+3TC+EFV	22	Masaka	2017							155.6	44		30	724	Test and treat era	No	No	No	No	No	0	No	No			No	No	No
1554.00	Masaka	1/1/1991			Primary	Business	Female	TDF+3TC+EFV	24	Masaka	2017							156	73		673	673	Test and treat era	No	No	No	No	No	0	No	No			No	No	No
1555.00	Masaka	1/1/1990			Secondary	Farmer	Female	TDF+3TC+EFV	27	Masaka	2017							148.1	46		74	872	Test and treat era	No	No	No	No	No	0	No	No			No	No	No
1556.00	MASAKA	1/1/1975			Primary	Farmer	Female	TDF+3TC+EFV	42	Masaka	2017							162	51				Test and treat era	Yes	No	Yes	No	No	0	No	No			No	No	No
1557.00	LYANTONDE	1/1/1993			Tertiary	Student	Female	TDF+3TC+EFV	23	Masaka	2017								56			257	Test and treat era	No	No	No	No	No	0	No	No			No	No	No
1558.00	Masaka	1/1/1994			Primary	Others	Male	TDF+3TC+EFV	23	Masaka	2017							168	84		75	301	Test and treat era	No	No	No	No	No	0	No	No			No	No	No
1559.00	Masaka	1/1/1962			Primary	Business	Male	TDF+3TC+EFV	53	Masaka	2017							173.5	62		50	148	Test and treat era	Yes	No	No	No	No	0	No	No			No	No	No
1560.00	KAMPALA	1/1/1982			Secondary	Others	Male	TDF+3TC+EFV	34	Masaka	2017			1	1/12/2017				57			4	Test and treat era	No	No	Yes	Yes	No	0	No	No			Yes	No	Yes
1561.00	Masaka	1/1/1984			Secondary	Unemployed	Male	TDF+3TC+EFV	35	Masaka	2017							161	61		400	26	Covid-19 era	No	No	Yes	No	No	0	No	No			No	No	No
1562.00	Kampala	1/1/1993			Secondary	House wife	Female	TDF+3TC+EFV	23	Masaka	2017							162	57				Test and treat era	No	No	No	No	No	0	No	No			No	No	No
1563.00	Ssembabule	1/1/1979			Primary	Business	Male	TDF+3TC+EFV	38	Masaka	2017			0.1	11/29/2017			167	54			252	Test and treat era	Yes	No	No	No	No	0	No	No			Yes	No	Yes
1564.00	Masaka	1/1/1997					Female	TDF+3TC+EFV	22	Masaka	2017							152	50			399	Covid-19 era	No	No	No	No	No	0	No	No			No	No	No
1565.00	Masaka	1/1/1988			Primary	Business	Male	TDF+3TC+EFV	27	Masaka	2017							159	47			396	Test and treat era	No	No	No	No	No	0	No	No			No	No	No
1566.00	Masaka	1/1/1987			Primary	Others	Male	TDF+3TC+EFV	28	Masaka	2017			0.68	6/16/2015			157	65		20	773	Test and treat era	No	No	No	No	No	0	No	No			Yes	No	Yes
1567.00	Masaka	1/1/1971			Primary		Female	TDF+3TC+EFV	45	Masaka	2017							164	57			696	Test and treat era	Yes	No	No	No	No	0	No	No			No	No	No
1568.00	Masaka	1/1/1989			Primary	Unemployed	Male	TDF+3TC+EFV	28	Masaka	2017							156.2	47		76		Test and treat era	No	No	No	No	No	0	No	No			No	No	No
1569.00	Bukomsimbi	1/1/1991				Civil servant	Female	TDF+3TC+EFV	28	Masaka	2017							150	47				Covid-19 era	Yes	No	No	No	No	0	No	No			No	No	No
1570.00	Masaka	1/1/1998			Secondary		Female	TDF+3TC+EFV	22	Masaka	2017							160					Covid-19 era	No	No	No	No	No	0	No	No			No	No	No
1571.00	MASAKA	1/1/1993			Primary	Business	Female	TDF+3TC+EFV	23	Masaka	2017							153	60		50	717	Test and treat era	No	No	No	No	No	0	No	No			No	No	No
1572.00	Lwengo	1/1/1969			Primary	Farmer	Female	AZT+3TC+EFV	47	Masaka	2017							163	42			572	Test and treat era	No	Yes	No	No	No	0	No	No			No	No	No
1573.00	Masaka	1/1/1982			None	Others	Female	TDF+3TC+EFV	36	Masaka	2017			1.5	2/27/2018			159	66			871	Test and treat era	No	No	No	No	No	0	No	No			Yes	No	Yes
1574.00	Masaka	1/1/1987			Primary	Others	Male	TDF+3TC+NVP	28	Masaka	2017							168	64			201	Test and treat era	No	No	No	No	No	0	No	No			No	No	No
1575.00	Masaka	1/1/1988			None	Unemployed	Female	TDF+3TC+EFV	28	Masaka	2017							151	40		400	384	Test and treat era	No	No	No	No	No	0	No	No			No	No	No
1576.00	KAMPALA	1/1/1975			Secondary	Business	Male	TDF+3TC+EFV	42	Masaka	2017								81				Test and treat era	No	Yes	No	No	No	0	No	No			No	No	No
1577.00	Kalangala	1/1/1983			Secondary	Others	Male	TDF+3TC+EFV	32	Masaka	2017							170	64			456	Test and treat era	Yes	No	No	No	No	0	No	No			No	No	No
1578.00	Masaka	1/1/1981			None	Unemployed	Female	TDF+3TC+NVP	35	Masaka	2017							148	58		77		Test and treat era	No	No	No	No	No	0	No	No			No	No	No
1579.00	Masaka	1/1/1993			Secondary		Male	TDF+3TC+DTG	26	Masaka	2017							163	67			286	Covid-19 era	No	No	No	No	No	0	No	No			No	No	No
1580.00	Lwengo	1/1/1985			Primary	Others	Male	TDF+3TC+EFV	30	Masaka	2017							164			50	55	Test and treat era	No	No	Yes	No	No	0	No	No			No	No	No
1581.00	Lwengo	1/1/1988			Secondary	Business	Female	TDF+3TC+EFV	30	Masaka	2017			0.7	5/29/2018			146	47		97		Test and treat era	No	No	No	No	No	0	No	No			Yes	No	Yes
1582.00	Masaka	1/1/1994			Secondary		Female	TDF+3TC+EFV	21	Masaka	2017							149	62		50	49	Test and treat era	No	No	No	No	No	0	No	No			No	No	No
1583.00	Masaka	1/1/1996					Female	TDF+3TC+EFV	20	Masaka	2017							168	59				Test and treat era	No	No	No	No	No	0	No	No			No	No	No
1584.00	MASAKA	1/1/1985			Primary	House wife	Female	TDF+3TC+EFV	32	Masaka	2017							168	62		50	522	Test and treat era	No	No	No	No	No	0	No	No			No	No	No
1585.00	Kalungu	1/1/1955			Primary	Farmer	Female	TDF+3TC+EFV	60	Masaka	2017							153			30		Test and treat era	No	No	No	No	No	0	No	No			No	No	No
1586.00	Kalangala	1/1/1990			Primary	Business	Female	TDF+3TC+EFV	25	Masaka	2017							155	44		54	317	Test and treat era	No	No	No	No	No	0	No	No			No	No	No
1587.00	MASAKA	1/1/1993			Secondary	Business	Male	TDF+3TC+NVP	23	Masaka	2017							163	55		50	421	Test and treat era	No	No	No	No	No	0	No	No			No	No	No
1588.00	Masaka	1/1/1982			None	Farmer	Male	TDF+3TC+EFV	35	Masaka	2017			1.1	7/24/2017			170	60			154	Test and treat era	No	No	No	No	No	0	No	No			Yes	No	Yes
1589.00	Masaka	1/1/1988			Primary	Business	Female	TDF+3TC+EFV	30	Masaka	2017			0.5	7/24/2018			147.1	104				Test and treat era	No	No	No	No	No	0	No	No			Yes	No	Yes
1590.00	BUKOMANSIMBI	1/1/1975			Tertiary	Business	Female	TDF+3TC+NVP	40	Masaka	2017			1.01	8/18/2015							202	Test and treat era	No	No	No	No	No	0	No	No			Yes	No	Yes
1591.00	Bukomansimbi	1/1/1989			Primary	Farmer	Female	TDF+3TC+EFV	27	Masaka	2017							148	43		50	420	Test and treat era	No	No	No	No	No	0	No	No			No	No	No
1592.00	SEMBABULE	1/1/1977			Secondary	Business	Male	TDF+3TC+EFV	40	Masaka	2017							173.3	80		30	98	Test and treat era	No	No	No	No	No	0	No	No			No	No	No
1593.00	Ssembabule	1/1/1989					Female	TDF+3TC+EFV	29	Masaka	2017							157.5			400		Test and treat era	No	No	No	No	No	0	No	No			No	No	No
1594.00	LWENGO	1/1/1987			Primary	House wife	Female	TDF+3TC+EFV	28	Masaka	2017			0.71	9/22/2015			156	58		26	184	Test and treat era	No	No	No	No	No	0	No	No			Yes	No	Yes
1595.00	KAMPALA	1/1/1986			Primary	Others	Male	TDF+3TC+EFV	30	Masaka	2017			0.9	9/21/2016				47			155	Test and treat era	No	No	No	No	No	0	No	No			Yes	No	Yes
1596.00	Masaka	1/1/1987			Primary		Female	TDF+3TC+EFV	30	Masaka	2017							168	50		8251	637	Test and treat era	No	No	No	No	No	0	No	No			No	No	No
1597.00	Masaka	1/1/1994			Secondary		Female	TDF+3TC+EFV	21	Masaka	2017							159	53			451	Test and treat era	No	No	No	No	No	0	No	No			No	No	No
1598.00	SEMBABULE	1/1/1989			Primary	Farmer	Female	TDF+3TC+EFV	28	Masaka	2017			1.4	10/23/2017			163	63		50	585	Test and treat era	No	No	No	No	No	0	No	No			Yes	No	Yes
1599.00	Masaka	1/1/1990			Primary	Business	Female	TDF+3TC+EFV	25	Masaka	2017							163.8	57			17	Test and treat era	No	No	No	No	No	0	No	No			No	No	No
1600.00	Masaka	1/1/1997					Female	TDF+3TC+EFV	19	Masaka	2017								56			889	Test and treat era	No	No	No	No	No	0	No	No			No	No	No
1601.00	Masaka	1/1/1954			None	Unemployed	Female	ABC+3TC+EFV	63	Masaka	2017							150.9	41				Test and treat era	No	No	No	No	No	0	No	No			No	No	No
1602.00	Masaka	1/1/1991			Primary	Business	Female	TDF+3TC+EFV	28	Masaka	2017							160	57		50	349	Covid-19 era	No	No	No	No	No	0	No	No			No	No	No
1603.00	Masaka	1/1/1979			Tertiary	Civil servant	Male	TDF+3TC+EFV	39	Masaka	2017								80		883	550	Test and treat era	No	No	No	No	No	0	No	No			No	No	No
1604.00	Masaka	1/1/1992			Primary	House wife	Female	TDF+3TC+EFV	23	Masaka	2017							154	55		70	509	Test and treat era	No	No	No	No	No	0	No	No			No	No	No
1605.00	MASAKA	1/1/1985			Primary	Others	Male	TDF+3TC+EFV	31	Masaka	2017							169	53		20		Test and treat era	No	No	Yes	Yes	No	0	No	No			No	No	No
1606.00	Masaka	1/1/1979			Secondary	Unemployed	Male	TDF+3TC+EFV	38	Masaka	2017							169.4	71				Test and treat era	No	No	No	No	No	0	No	No			No	No	No
1607.00	Masaka	1/1/1987			Secondary		Female	TDF+3TC+EFV	29	Masaka	2017							159			4342		Test and treat era	No	No	No	No	No	0	No	No			No	No	No
1608.00	Masaka	1/1/1968			Primary		Male	TDF+3TC+DTG	52	Masaka	2017							167	65		50	309	Covid-19 era	Yes	No	No	No	No	0	No	No			No	No	No
1609.00	Masaka	1/1/1990			Primary	Others	Female	TDF+3TC+EFV	25	Masaka	2017							160.1	49			231	Test and treat era	No	No	No	No	No	0	No	No			No	No	No
1610.00	Kalungu	1/1/1980			None	Farmer	Female	TDF+3TC+EFV	37	Masaka	2017							161.3					Test and treat era	No	No	No	No	No	0	No	No			No	No	No
1611.00	Masaka	1/1/1990					Female	TDF+3TC+DTG	30	Masaka	2017							151.3	50		53		Covid-19 era	No	No	No	No	No	0	No	No			No	No	No
1612.00	Masaka	12/14/1982			Tertiary	Civil servant	Male	TDF+3TC+DTG	33	Masaka	2017							173.3					Test and treat era	No	No	No	No	No	0	No	No			No	No	No
1613.00	MASAKA	1/1/1968			Primary	Farmer	Male	TDF+3TC+EFV	47	Masaka	2017			0.31	3/16/2015			167.1	43			79	Test and treat era	No	No	Yes	No	No	0	No	No			Yes	No	Yes
1614.00	MASAKA	1/1/1991			Primary	Others	Female	TDF+3TC+EFV	25	Masaka	2017							162	47			504	Test and treat era	No	No	No	No	No	0	No	No			No	No	No
1615.00	Masaka	1/1/1980			Secondary	Business	Male	TDF+3TC+EFV	35	Masaka	2017					0.8	4/21/2016		43		50	619	Test and treat era	No	No	Yes	No	No	0	No	No			No	Yes	Yes
1616.00	MASAKA	1/1/1990			Primary	House wife	Female	TDF+3TC+EFV	26	Masaka	2017			0.5	4/22/2016			159.8	63			559	Test and treat era	No	No	No	No	No	0	No	No			Yes	No	Yes
1617.00	Lwengo	1/1/1992			Primary	Farmer	Female	TDF+3TC+EFV	27	Masaka	2017								51			207	Covid-19 era	No	No	No	Yes	No	0	No	No			No	No	No
1618.00	Masaka	1/1/1970					Male	TDF+3TC+EFV	45	Masaka	2017							155	44			105	Test and treat era	No	No	No	No	No	0	No	No			No	No	No
1619.00	Lwengo	1/1/1976			Secondary	Business	Female	TDF+3TC+EFV	40	Masaka	2017							161.6	55		50	459	Test and treat era	No	No	No	No	No	0	No	No			No	No	No
1620.00	LWENGO	1/1/1989			Primary	Farmer	Female	TDF+3TC+EFV	28	Masaka	2017							157	45		187	42	Test and treat era	No	No	No	No	No	0	No	No			No	No	No
1621.00	Masaka	1/1/1995			Secondary	Others	Female	TDF+3TC+EFV	23	Masaka	2017			0.7	5/29/2018			158	61		50		Test and treat era	No	No	No	No	No	0	No	No			Yes	No	Yes
1622.00	Lwengo	1/1/1994			Primary	Business	Male	TDF+3TC+EFV	21	Masaka	2017							168.4	57		20	314	Test and treat era	No	No	No	No	No	0	No	No			No	No	No
1623.00	BUKOMANSIMBI	1/1/1982			Secondary	Unemployed	Male	TDF+3TC+NVP	34	Masaka	2017							169	68			206	Test and treat era	No	No	No	No	No	0	No	No			No	No	No
1624.00	Lwengo	1/1/1981			Primary	Farmer	Male	TDF+3TC+EFV	34	Masaka	2017							170			55		Test and treat era	No	No	No	No	No	0	No	No			No	No	No
1625.00	MASAKA	1/1/1964			Primary	Farmer	Male	TDF+3TC+EFV	54	Masaka	2017							162.6	56				Test and treat era	No	No	Yes	No	No	0	No	No			No	No	No
1626.00	MASAKA	1/1/1997			Primary	House wife	Female	TDF+3TC+EFV	19	Masaka	2017							156.6	54			778	Test and treat era	No	No	No	No	No	0	No	No			No	No	No
1627.00	Masaka	1/1/1997			Primary	House wife	Female	TDF+3TC+EFV	20	Masaka	2017								55				Test and treat era	No	No	No	No	No	0	No	No			No	No	No
1628.00	Masaka	1/1/1988					Male	TDF+3TC+EFV	30	Masaka	2017							165.3	56		28100		Test and treat era	No	No	No	No	No	0	No	No			No	No	No
1629.00	Masaka	1/1/1957			None	Farmer	Female	TDF+3TC+EFV	58	Masaka	2017	0.77	8/18/2015	0.77	8/18/2015			156	45			383	Test and treat era	No	No	Yes	No	No	0	No	No			Yes	No	Yes
1630.00	Lwengo	1/1/1986			None	Business	Male	ABC+3TC+EFV	30	Masaka	2017							164.3				367	Test and treat era	No	No	No	No	Yes	0	No	No			No	No	No
1631.00	Masaka	1/1/1988			Secondary	Business	Female	TDF+3TC+EFV	29	Masaka	2017							160	50		37100		Test and treat era	Yes	No	No	No	No	0	No	No			No	No	No
1632.00	Masaka	1/1/1993					Female	TDF+3TC+EFV	25	Masaka	2017								67				Test and treat era	No	No	No	No	No	0	No	No			No	No	No
1633.00	Lwengo	1/1/1995			Secondary	Unemployed	Female	TDF+3TC+NVP	20	Masaka	2017			0.82	9/22/2015			153.4	52		331	196	Test and treat era	No	No	No	No	No	0	No	No			Yes	No	Yes
1634.00	Masaka	1/1/1993			Tertiary	Student	Female	TDF+3TC+EFV	23	Masaka	2017								59				Test and treat era	No	No	No	No	No	0	No	No			No	No	No
1635.00	Masaka	1/1/1991			Secondary	House wife	Female	TDF+3TC+EFV	24	Masaka	2017							157.6	55			79	Test and treat era	No	No	No	No	No	0	No	No			No	No	No
1636.00	MASAKA	1/1/1986			Secondary		Male	TDF+3TC+EFV	30	Masaka	2017			1.4	10/25/2016				80			420	Test and treat era	Yes	No	No	No	No	0	No	No			Yes	No	Yes
1637.00	LWENGO	1/1/1991			Primary	Farmer	Female	TDF+3TC+EFV	26	Masaka	2017							158	44			119	Test and treat era	No	No	No	No	No	0	No	No			No	No	No
1638.00	Masaka	1/1/1996			Primary	Business	Female	TDF+3TC+EFV	23	Masaka	2017							160			40		Covid-19 era	No	No	No	No	No	0	No	No			No	No	No
1639.00	Masaka	1/1/1995			Primary	Unemployed	Female	TDF+3TC+NVP	20	Masaka	2017							153	57		2300	59	Test and treat era	No	No	No	No	No	0	No	No			No	No	No
1640.00	MASAKA	1/1/1985			Primary	Others	Male	TDF+3TC+NVP	31	Masaka	2017							163.5			28	379	Test and treat era	No	No	No	No	No	0	No	No			No	No	No
1641.00	Masaka	1/1/1996			Secondary	Civil servant	Female	TDF+3TC+EFV	21	Masaka	2017								50				Test and treat era	No	No	No	No	No	0	No	No			No	No	No
1642.00	Masaka	1/1/1990			Secondary		Male	TDF+3TC+DTG	29	Masaka	2017							157	52		50		Covid-19 era	No	No	No	No	No	0	No	No			No	No	No
1643.00		1/1/1985			Primary	Others	Female	TDF+3TC+DTG	39	Masaka	2017							160.5	67			586	DTG era	No	No	No	No	No	0	No	No			No	No	No
1644.00	Masaka	1/1/1990			Primary	Business	Female	TDF+3TC+NVP	25	Masaka	2017							161.9	52		50	210	Test and treat era	No	No	No	No	No	0	No	No			No	No	No
1645.00	MASAKA	1/1/1987			Primary		Female	TDF+3TC+EFV	28	Masaka	2017							157	47		50	76	Test and treat era	No	No	No	No	No	0	No	No			No	No	No
1646.00	Masaka	1/1/1978			Primary	Farmer	Female	TDF+3TC+EFV	39	Masaka	2017							156.3	57		50		Test and treat era	No	No	No	No	No	0	No	No			No	No	No
1647.00	Masaka	1/1/1985			Primary	Business	Male	TDF+3TC+EFV	33	Masaka	2017							172.1	60		20		Test and treat era	No	No	No	No	No	0	No	No			No	No	No
1648.00	Masaka	1/1/2001			Secondary	House wife	Female	TDF+3TC+EFV	18	Masaka	2017							152.3	52.2		54		Covid-19 era	No	No	No	No	No	0	No	No			No	No	No
1649.00	Masaka	1/1/1988			Primary	Farmer	Female	TDF+3TC+DTG	32	Masaka	2017							150	67			389	Covid-19 era	No	No	No	No	No	0	No	No			No	No	No
1650.00	MASAKA	1/1/1986			Primary	House wife	Female	TDF+3TC+EFV	29	Masaka	2017							152	50				Test and treat era	No	No	No	No	No	0	No	No			No	No	No
1651.00	Masaka	1/1/1984			Primary	Unemployed	Female	TDF+3TC+EFV	34	Masaka	2017			1.2	2/27/2018			157.4	43		75	775	Test and treat era	No	No	No	No	No	0	No	No			Yes	No	Yes
1652.00	Masaka	1/1/1987			Primary		Male	TDF+3TC+DTG	33	Masaka	2017							161	56			293	Covid-19 era	No	No	Yes	No	No	0	No	No			No	No	No
1653.00	Masaka	1/1/1987			Secondary	Others	Male	TDF+3TC+DTG	33	Masaka	2017							161.5			124		Covid-19 era	No	No	No	No	No	0	No	No			No	No	No
1654.00	Lwengo	1/1/1991			Primary	Business	Female	TDF+3TC+EFV	26	Masaka	2017							158	53		569	686	Test and treat era	No	No	No	No	No	0	No	No			No	No	No
1655.00	Masaka	1/1/1985			Secondary	Business	Female	TDF+3TC+EFV	32	Masaka	2017							160	80				Test and treat era	No	No	No	No	No	0	No	No			No	No	No
1656.00	Masaka	1/1/1987			Primary	Business	Female	TDF+3TC+EFV	28	Masaka	2017							159	77		20	292	Test and treat era	No	No	No	No	No	0	No	No			No	No	No
1657.00	Kampala	1/1/1999			Secondary	Student	Female	TDF+3TC+EFV	20	Masaka	2017							151.2	56			199	Covid-19 era	No	No	Yes	No	No	0	No	No			No	No	No
1658.00	Masaka	1/1/1985			Primary	Business	Female	TDF+3TC+EFV	30	Masaka	2017							156	90			216	Test and treat era	No	No	No	No	No	0	No	No			No	No	No
1659.00	Masaka	1/1/1969			None	Farmer	Male	AZT+3TC+EFV	47	Masaka	2017							170.3	55		77	772	Test and treat era	No	No	No	No	No	0	No	No			No	No	No
1660.00	Lwengo	1/1/1992			Primary	Business	Male	TDF+3TC+EFV	23	Masaka	2017			0.45	6/16/2015			164	55.2		581	345	Test and treat era	No	No	No	No	No	0	No	No			Yes	No	Yes
1661.00	MASAKA	1/1/1980			Primary	Unemployed	Female	TDF+3TC+EFV	35	Masaka	2017							149.2			1412		Test and treat era	No	No	No	No	No	0	No	No			No	No	No
1662.00	Masaka	1/1/1991			Secondary	Civil servant	Female	TDF+3TC+EFV	26	Masaka	2017							168	67		50	520	Test and treat era	No	No	No	No	No	0	No	No			No	No	No
1663.00	Masaka	1/1/1980			Primary		Male	TDF+3TC+EFV	35	Masaka	2017							165	51			497	Test and treat era	No	No	No	No	No	0	No	No			No	No	No
1664.00	Masaka	1/1/1976			Primary		Female	TDF+3TC+NVP	40	Masaka	2017							162	50			38	Test and treat era	No	No	No	No	No	0	No	No			No	No	No
1665.00	Lwengo	1/1/1992			Secondary	Business	Female	TDF+3TC+EFV	25	Masaka	2017								63			785	Test and treat era	No	No	No	No	No	0	No	No			No	No	No
1666.00	MASAKA	1/1/1988			Primary		Male	TDF+3TC+EFV	27	Masaka	2017			0.91	8/18/2015			170	70			370	Test and treat era	No	No	No	No	No	0	No	No			Yes	No	Yes
1667.00	Ssembabule	1/1/1990					Female	TDF+3TC+EFV	27	Masaka	2017							158	53		50	640	Test and treat era	No	No	No	No	No	0	No	No			No	No	No
1668.00	Masaka	1/1/1985			Secondary	House wife	Female	TDF+3TC+EFV	30	Masaka	2017			0.52	9/22/2015			158.4	80		400	548	Test and treat era	No	No	No	No	No	0	No	No			Yes	No	Yes
1669.00	Masaka	1/1/1996			Primary	Unemployed	Female	TDF+3TC+EFV	20	Masaka	2017								48			413	Test and treat era	No	No	No	No	No	0	No	No			No	No	No
1670.00	Masaka	1/1/1996			Primary	Civil servant	Male	TDF+3TC+EFV	21	Masaka	2017										839000	51	Test and treat era	No	No	No	No	No	0	No	No			No	No	No
1671.00	m	1/1/1987			Primary	House wife	Female	TDF+3TC+EFV	28	Masaka	2017							156.4	50		20	201	Test and treat era	No	No	No	No	No	0	No	No			No	No	No
1672.00	RAKAI	1/1/1969			Tertiary	Others	Male	TDF+3TC+EFV	47	Masaka	2017			2.1	10/24/2016						86		Test and treat era	No	No	No	No	No	0	No	No			Yes	No	Yes
1673.00	KAMPALA	1/1/1986			Secondary	Civil servant	Male	TDF+3TC+DTG	33	Masaka	2017							174.8	47			765	Covid-19 era	Yes	No	Yes	No	No	0	No	No			No	No	No
1674.00	Bukomansimbi	1/1/1976			Secondary	Farmer	Male	TDF+3TC+EFV	40	Masaka	2017							174.6	58		30	597	Test and treat era	No	No	No	No	No	0	No	No			No	No	No
1675.00	MASAKA	1/1/1987			Primary	Farmer	Male	TDF+3TC+EFV	28	Masaka	2017							174	61		50	384	Test and treat era	No	No	Yes	No	No	0	No	No			No	No	No
1676.00	Masaka	1/1/1979			Primary	Business	Male	TDF+3TC+EFV	38	Masaka	2017							165.7	51				Test and treat era	No	No	No	No	No	0	No	No			No	No	No
1677.00	Masaka	1/1/1991			Primary	Others	Male	TDF+3TC+DTG	28	Masaka	2017							171	56			210	Covid-19 era	No	No	No	No	No	0	No	No			No	No	No
1678.00	Lwengo	1/1/1982			Tertiary	Business	Male	TDF+3TC+EFV	33	Masaka	2017							158	55			417	Test and treat era	No	No	No	No	No	0	No	No			No	No	No
1679.00	Masaka	1/1/1993			Primary		Female	TDF+3TC+EFV	22	Masaka	2017								60			351	Test and treat era	No	No	No	No	No	0	No	No			No	No	No
1680.00	MASAKA	1/1/1978			Primary	Business	Male	TDF+3TC+EFV	37	Masaka	2017					0.57	9/3/2015	170	60		119		Test and treat era	No	No	No	No	No	0	No	No			No	Yes	Yes
1681.00	Masaka	1/1/1987			Primary	Farmer	Female	TDF+3TC+EFV	30	Masaka	2017							157	45			154	Test and treat era	No	No	No	No	No	0	No	No			No	No	No
1682.00	Masaka	1/1/1999					Female	TDF+3TC+EFV	20	Masaka	2017							158	50				Covid-19 era	No	No	No	No	No	0	No	No			No	No	No
1683.00	Masaka	1/1/1997			Secondary		Female	TDF+3TC+EFV	23	Masaka	2017							151	48		30	375	Covid-19 era	No	No	No	No	No	0	No	No			No	No	No
1684.00	Masaka	1/1/1986			Primary		Male	TDF+3TC+NVP	30	Masaka	2017							170	70			159	Test and treat era	No	No	No	No	No	0	No	No			No	No	No
1685.00	Masaka	1/1/1983			Primary	Unemployed	Male	TDF+3TC+EFV	35	Masaka	2017			1	2/27/2018				35		61	75	Test and treat era	No	No	Yes	No	No	0	No	No			Yes	No	Yes
1686.00	Masaka	1/1/1997			Primary	Others	Female	TDF+3TC+EFV	20	Masaka	2017							159			60		Test and treat era	No	No	No	No	No	0	No	No			No	No	No
1687.00	MASAKA	1/1/1991			Primary	Others	Male	TDF+3TC+EFV	24	Masaka	2017							167	59			456	Test and treat era	No	No	No	No	No	0	No	No			No	No	No
1688.00	SEMBABULE	1/1/1979			Primary	Business	Male	TDF+3TC+EFV	38	Masaka	2017	1.1	3/24/2017	1.1	3/24/2017			168	76		20		Test and treat era	No	No	No	No	No	0	No	No			Yes	No	Yes
1689.00	Masaka	1/1/1982				Business	Female	TDF+3TC+EFV	33	Masaka	2017							150.8	67			460	Test and treat era	No	No	No	No	No	0	No	No			No	No	No
1690.00	MASAKA	1/1/1990			Secondary	House wife	Female	TDF+3TC+EFV	26	Masaka	2017							156.5				828	Test and treat era	No	No	No	No	No	0	No	No			No	No	No
1691.00	Masaka	1/1/1992			Secondary	Others	Female	TDF+3TC+NVP	23	Masaka	2017							153	37		50	133	Test and treat era	No	No	No	Yes	No	0	No	No			No	No	No
1692.00	Lwengo	1/1/1968			Primary	Farmer	Male	TDF+3TC+NVP	48	Masaka	2017			1.09	7/5/2016			172	50		400	47	Test and treat era	No	No	No	Yes	No	0	No	No			Yes	No	Yes
1693.00	Wakiso	1/1/1994			Primary	House wife	Female	TDF+3TC+EFV	23	Masaka	2017								59				Test and treat era	No	No	No	No	No	0	No	No			No	No	No
1694.00	Lwengo	1/1/1980			Primary	Unemployed	Male	TDF+3TC+EFV	37	Masaka	2017							168			20		Test and treat era	No	No	No	No	No	0	No	No			No	No	No
1695.00	Masaka	1/1/1983			Primary	Farmer	Male	TDF+3TC+EFV	34	Masaka	2017			1	6/20/2017			164.6	54		50	84	Test and treat era	No	No	No	No	No	0	No	No			Yes	No	Yes
1696.00	Masaka	1/1/1966			None	Business	Male	TDF+3TC+EFV	52	Masaka	2017	0.9	6/28/2018	0.9	6/28/2018			167.1	57		883		Test and treat era	No	No	No	No	Yes	0	No	No			Yes	No	Yes
1697.00		1/1/1967			Primary	Farmer	Female	TDF+3TC+EFV	48	Masaka	2017							160	52		30	503	Test and treat era	No	No	No	No	No	0	No	No			No	No	No
1698.00	Masaka	1/1/1985			Primary	Farmer	Male	TDF+3TC+NVP	30	Masaka	2017							160	44			51	Test and treat era	No	No	Yes	No	No	0	No	No			No	No	No
1699.00	BUKOMANSIMBI	1/1/1995			Secondary	Unemployed	Female	TDF+3TC+EFV	21	Masaka	2017							161.2	53		193058	495	Test and treat era	No	No	No	No	No	0	No	No			No	No	No
1700.00	Masaka	1/1/1989			None	Farmer	Female	TDF+3TC+EFV	28	Masaka	2017								56			426	Test and treat era	No	No	No	No	No	0	No	No			No	No	No
1701.00	Masaka	1/1/1987			Secondary	Farmer	Male	TDF+3TC+EFV	31	Masaka	2017							169	48		20		Test and treat era	No	No	No	No	No	0	No	No			No	No	No
1702.00	MASAKA	1/1/1983			Primary	House wife	Female	TDF+3TC+EFV	32	Masaka	2017			0.67	8/18/2015			156	47		69	346	Test and treat era	No	No	No	No	No	0	No	No			Yes	No	Yes
1703.00	Rakai	1/1/1985			Primary	Unemployed	Female	TDF+3TC+EFV	31	Masaka	2017							159					Test and treat era	No	No	No	No	Yes	0	No	No			No	No	No
1704.00	KYOTERA	1/1/1991			Primary	House wife	Female	TDF+3TC+EFV	26	Masaka	2017							170	60			340	Test and treat era	No	No	No	No	No	0	No	No			No	No	No
1705.00	Masaka	1/1/1986			Primary	Business	Male	TDF+3TC+EFV	30	Masaka	2017								57			356	Test and treat era	No	No	No	No	No	0	No	No			No	No	No
1706.00	Masaka	1/1/1971			Primary	Farmer	Female	TDF+3TC+EFV	46	Masaka	2017							160	60		50		Test and treat era	No	No	No	No	No	0	No	No			No	No	No
1707.00	Masaka	1/1/1980			Primary	Business	Male	TDF+3TC+EFV	35	Masaka	2017							162	49		400	583	Test and treat era	No	No	No	No	No	0	No	No			No	No	No
1708.00	Rakai	1/1/1980			Secondary	House wife	Female	TDF+3TC+EFV	35	Masaka	2017							156	58		20	273	Test and treat era	Yes	No	No	No	No	0	No	No			No	No	No
1709.00	Masaka	1/1/1988			Secondary	Others	Male	TDF+3TC+EFV	28	Masaka	2017							165	53			398	Test and treat era	No	No	No	No	No	0	No	No			No	No	No
1710.00	MASAKA	1/1/1977			Primary	Farmer	Male	TDF+3TC+EFV	40	Masaka	2017							162.8	46		127	52	Test and treat era	Yes	No	No	No	No	0	No	No			No	No	No
1711.00	Masaka	1/1/1990			Secondary		Female	TDF+3TC+EFV	25	Masaka	2017							154					Test and treat era	No	No	No	No	No	0	No	No			No	No	No
1712.00	Masaka	1/1/1987			Secondary	Civil servant	Male	TDF+3TC+NVP	28	Masaka	2017							157	44			183	Test and treat era	No	No	No	No	No	0	No	No			No	No	No
1713.00	Masaka	1/1/1974			Primary	Others	Female	TDF+3TC+EFV	41	Masaka	2017							162			20		Test and treat era	No	No	No	No	No	0	No	No			No	No	No
1714.00	Rakai	1/1/1979			Secondary	Farmer	Male	TDF+3TC+EFV	40	Masaka	2017							174	53				Covid-19 era	No	No	No	No	No	0	No	No			No	No	No
1715.00	Masaka	1/1/1993			Primary		Female	TDF+3TC+EFV	23	Masaka	2017							161	64		30	422	Test and treat era	No	No	No	No	No	0	No	No			No	No	No
1716.00	LWENGO	1/1/1991			Primary	Business	Male	TDF+3TC+EFV	26	Masaka	2017							161	59			289	Test and treat era	No	No	Yes	Yes	Yes	0	No	No			No	No	No
1717.00	Masaka	1/1/1998			Primary	House wife	Female	TDF+3TC+EFV	20	Masaka	2017								43			325	Test and treat era	No	No	No	No	No	0	No	No			No	No	No
1718.00	Masaka	1/1/1999			Primary	House wife	Female	TDF+3TC+EFV	20	Masaka	2017			0.6	1/23/2019			150.5	56				Covid-19 era	No	No	No	No	No	0	No	No			Yes	No	Yes
1719.00	Masaka	1/1/1985			Secondary	Business	Female	TDF+3TC+DTG	35	Masaka	2017							151	51			567	Covid-19 era	No	No	No	No	No	0	No	No			No	No	No
1720.00	Masaka	1/1/1973			Primary	Farmer	Female	TDF+3TC+EFV	42	Masaka	2017							162	59			342	Test and treat era	Yes	No	No	No	No	0	No	No			No	No	No
1721.00	Masaka	1/1/1989			Primary		Male	TDF+3TC+NVP	27	Masaka	2017							162.5	60		400	329	Test and treat era	No	No	No	No	No	0	No	No			No	No	No
1722.00	Masaka	12/24/1990			Primary	House wife	Female	TDF+3TC+EFV	27	Masaka	2017							159	70		20	420	Test and treat era	No	No	No	No	No	0	No	No			No	No	No
1723.00	Masaka	1/1/1995			Primary		Female	TDF+3TC+EFV	23	Masaka	2017							165					Test and treat era	No	No	No	No	No	0	No	No			No	No	No
1724.00	Masaka	1/1/1997			Primary	Business	Male	TDF+3TC+DTG	24	Masaka	2017							148	50		50	229	Covid-19 era	No	No	No	No	No	0	No	No			No	No	No
1725.00	Lwengo	1/1/1991			Secondary	Unemployed	Female	TDF+3TC+EFV	24	Masaka	2017							157.8	51			53	Test and treat era	No	No	No	Yes	No	0	No	No			No	No	No
1726.00	Bukomansimbi	1/1/1978			Primary	Farmer	Female	TDF+3TC+EFV	39	Masaka	2017							165	62		50	762	Test and treat era	No	No	No	No	No	0	No	No			No	No	No
1727.00	lwengo	1/1/1984			Primary	Business	Male	TDF+3TC+EFV	33	Masaka	2017			0.6	3/27/2017			173	72		31000		Test and treat era	No	No	Yes	No	No	0	No	No			Yes	No	Yes
1728.00	Masaka	1/1/1995			Secondary	Business	Female	TDF+3TC+EFV	20	Masaka	2017							164.6	57			477	Test and treat era	No	No	No	No	No	0	No	No			No	No	No
1729.00	Masaka	1/1/1960			Primary	Business	Female	TDF+3TC+EFV	56	Masaka	2017							163.6	72			601	Test and treat era	Yes	No	No	No	Yes	0	No	No			No	No	No
1730.00	Masaka	1/1/1995			Primary	Others	Female	TDF+3TC+EFV	24	Masaka	2017							158.5	58		64		Covid-19 era	No	No	No	No	No	0	No	No			No	No	No
1731.00	MASAKA	1/1/1987			Primary	Business	Female	TDF+3TC+EFV	28	Masaka	2017							153	46		10611	472	Test and treat era	No	No	Yes	No	No	0	No	No			No	No	No
1732.00	Bukomansimbi	1/1/1975			Primary	Business	Female	TDF+3TC+NVP	40	Masaka	2017							156	39		50	37	Test and treat era	Yes	No	No	No	No	0	No	No			No	No	No
1733.00	Masaka	1/1/1992			None	Others	Female	TDF+3TC+NVP	24	Masaka	2017							156	40			207	Test and treat era	No	No	No	No	No	0	No	No			No	No	No
1734.00	Masaka	1/1/1992			Secondary	Business	Female	TDF+3TC+EFV	25	Masaka	2017							151	51		553	395	Test and treat era	No	No	No	No	No	0	No	No			No	No	No
1735.00	Masaka	1/1/1992			None	Business	Male	TDF+3TC+EFV	26	Masaka	2017			0.9	5/30/2018			160.1	67			382	Test and treat era	No	No	No	No	No	0	No	No			Yes	No	Yes
1736.00		5/6/1978					Female	TDF+3TC+EFV	39	Masaka	2017			1.3	8/9/2017			157.8	49		50		Test and treat era	No	No	No	No	No	0	No	No			Yes	No	Yes
1737.00	Masaka	1/1/1987			Secondary	Business	Female	TDF+3TC+EFV	28	Masaka	2017			0.45	6/17/2015			158	68			422	Test and treat era	No	No	No	No	No	0	No	No			Yes	No	Yes
1738.00	MASAKA	1/1/1981			Secondary	House wife	Female	TDF+3TC+NVP	35	Masaka	2017							167	75		8150	209	Test and treat era	No	No	No	No	No	0	No	No			No	No	No
1739.00	Masaka	1/1/1982			Secondary	House wife	Female	TDF+3TC+EFV	35	Masaka	2017			1	6/20/2017			170	68		3150	215	Test and treat era	No	No	No	No	No	0	No	No			Yes	No	Yes
1740.00	Ssembabule	1/1/1994			Secondary	Business	Female	TDF+3TC+EFV	24	Masaka	2017			0.9	6/28/2018			166.5	45		2606		Test and treat era	No	No	No	No	No	0	No	No			Yes	No	Yes
1741.00	Lwengo	1/1/1983			Secondary	Unemployed	Female	TDF+3TC+EFV	32	Masaka	2017								51			353	Test and treat era	No	No	No	No	No	0	No	No			No	No	No
1742.00	Masaka	1/1/1991			Secondary	Business	Female	TDF+3TC+EFV	25	Masaka	2017							157	50		50		Test and treat era	No	No	No	No	No	0	No	No			No	No	No
1743.00	Masaka	1/1/1996			Secondary	Business	Female	TDF+3TC+EFV	21	Masaka	2017							162	64		50	451	Test and treat era	No	No	No	No	No	0	No	No			No	No	No
1744.00	Masaka	1/1/1974			Primary	Farmer	Male	TDF+3TC+EFV	44	Masaka	2017							156.4	76		82		Test and treat era	Yes	No	No	No	No	0	No	No			No	No	No
1745.00	Masaka	1/1/1981			Secondary		Female	TDF+3TC+EFV	34	Masaka	2017							162	57			677	Test and treat era	No	No	No	No	No	0	No	No			No	No	No
1746.00	Masaka	1/1/1983			Primary	Farmer	Male	TDF+3TC+EFV	33	Masaka	2017							164	64		50	204	Test and treat era	No	No	No	No	No	0	No	No			No	No	No
1747.00	KYOTERA	1/1/1967			Primary	Business	Male	TDF+3TC+EFV	50	Masaka	2017					1.3	4/18/2018	170.3	60		20	597	Test and treat era	No	Yes	No	No	No	0	No	No			No	Yes	Yes
1748.00	Bukomansimbi	1/1/1986			Secondary	Business	Female	TDF+3TC+ATV/r	29	Masaka	2017							156			20	299	Test and treat era	No	No	No	No	No	0	No	No			No	No	No
1749.00	Masaka	1/1/1992					Female	TDF+3TC+EFV	24	Masaka	2017							154	44			245	Test and treat era	No	No	No	No	No	0	No	No			No	No	No
1750.00	Masaka	1/1/1994			Secondary	House wife	Female	TDF+3TC+EFV	23	Masaka	2017							150.2	72			633	Test and treat era	No	No	No	No	No	0	No	No			No	No	No
1751.00	Lwengo	1/1/1965			Primary	Farmer	Male	TDF+3TC+EFV	50	Masaka	2017							169	60		64	439	Test and treat era	Yes	No	No	No	No	0	No	No			No	No	No
1752.00	Kyotera	1/5/1984			Primary	Farmer	Male	TDF+3TC+EFV	33	Masaka	2017							165.5			20		Test and treat era	No	No	No	No	No	0	No	No			No	No	No
1753.00	Masaka	1/1/1981			Primary	Unemployed	Female	TDF+3TC+EFV	38	Masaka	2017							155.6	52			36	Covid-19 era	No	No	Yes	No	No	0	No	No			No	No	No
1754.00	Masaka	1/1/1987			Primary	House wife	Female	TDF+3TC+EFV	28	Masaka	2017							158	68			249	Test and treat era	No	No	No	No	No	0	No	No			No	No	No
1755.00	Masaka	1/1/1990			Primary	Others	Male	TDF+3TC+EFV	26	Masaka	2017							162.1	55		10500	42	Test and treat era	No	No	Yes	Yes	No	0	No	No			No	No	No
1756.00	Masaka	1/1/1994			Primary	Others	Male	TDF+3TC+DTG	25	Masaka	2017							159.4	51			441	Covid-19 era	No	No	No	No	No	0	No	No			No	No	No
1757.00	Masaka	1/1/1978			Primary	Business	Male	TDF+3TC+EFV	37	Masaka	2017	0.27	12/22/2014					170	72			587	Test and treat era	No	No	No	No	No	0	No	No			No	No	No
1758.00	LWENGO	1/1/1979			Primary	Farmer	Male	TDF+3TC+EFV	36	Masaka	2017							168	42			10	Test and treat era	No	No	Yes	No	No	0	No	No			No	No	No
1759.00	Masaka	1/1/1987			Secondary	Farmer	Female	TDF+3TC+EFV	29	Masaka	2017								73				Test and treat era	No	No	No	No	No	0	No	No			No	No	No
1760.00	Masaka	1/1/1952			Secondary	Civil servant	Male	AZT+3TC+EFV	65	Masaka	2017							172	58			670	Test and treat era	No	No	No	No	No	0	No	No			No	No	No
1761.00	Masaka	1/1/1999			Primary	Unemployed	Female	TDF+3TC+EFV	19	Masaka	2017								66				Test and treat era	No	No	No	No	No	0	No	No			No	No	No
1762.00	Masaka	1/1/1993			Secondary	Business	Male	TDF+3TC+DTG	27	Masaka	2017							167	54			604	Covid-19 era	No	No	No	No	No	0	No	No			No	No	No
1763.00	Masaka	1/1/1989			Secondary	Others	Male	TDF+3TC+EFV	26	Masaka	2017			1.01	2/12/2015			158.8	68			437	Test and treat era	No	No	No	No	Yes	0	No	No			Yes	No	Yes
1764.00	Lwengo	1/1/1993			Primary	Others	Female	TDF+3TC+EFV	23	Masaka	2017							156	70		50	123	Test and treat era	No	No	No	No	No	0	No	No			No	No	No
1765.00	Masaka	9/24/1998			Secondary	House wife	Female	TDF+3TC+EFV	19	Masaka	2017							176	73		13100		Test and treat era	No	No	No	No	No	0	No	No			No	No	No
1766.00	Ssembabule	1/1/1983			Primary	Farmer	Female	TDF+3TC+EFV	37	Masaka	2017							156.4	48			79	Covid-19 era	No	No	Yes	No	No	0	No	No			No	No	No
1767.00	Buikwe	1/1/1983			Primary	Business	Male	TDF+3TC+DTG	37	Masaka	2017												Covid-19 era	No	No	No	No	No	0	No	No			No	No	No
1768.00	Bukomansimbi	1/1/1992			Primary	Farmer	Female	TDF+3TC+EFV	23	Masaka	2017							171	66				Test and treat era	No	No	No	No	No	0	No	No			No	No	No
1769.00	Ssembabule	1/1/1974			Secondary	Business	Male	TDF+3TC+EFV	42	Masaka	2017							169	75			402	Test and treat era	No	No	No	No	No	0	No	No			No	No	No
1770.00	Masaka	1/1/1978			Primary	Farmer	Male	TDF+3TC+EFV	39	Masaka	2017			0.8	3/27/2017			175	52				Test and treat era	No	No	No	No	No	0	No	No			Yes	No	Yes
1771.00	MASAKA	2/22/1974			Primary	Farmer	Male	TDF+3TC+EFV	41	Masaka	2017								55		50	500	Test and treat era	Yes	No	Yes	No	No	0	No	No			No	No	No
1772.00	Lwengo	6/15/1993			Secondary	House wife	Female	TDF+3TC+EFV	21	Masaka	2017								70				Test and treat era	No	No	No	No	No	0	No	No			No	No	No
1773.00	Masaka	1/1/1988			Primary	House wife	Female	TDF+3TC+EFV	28	Masaka	2017							155.3	38			231	Test and treat era	No	No	Yes	No	No	0	No	No			No	No	No
1774.00	Masaka	1/1/1993			Tertiary	Civil servant	Female	TDF+3TC+EFV	26	Masaka	2017							166	65		20	94	Covid-19 era	No	No	No	No	No	0	No	No			No	No	No
1775.00	Masaka	1/1/1996			Primary	House wife	Female	TDF+3TC+EFV	19	Masaka	2017							155	45			634	Test and treat era	No	No	No	No	No	0	No	No			No	No	No
1776.00	Masaka	1/1/1989			Primary	House wife	Female	TDF+3TC+EFV	28	Masaka	2017								59		50	180	Test and treat era	No	No	No	No	No	0	No	No			No	No	No
1777.00	Masaka	1/1/2000			Primary	Others	Female	TDF+3TC+EFV	18	Masaka	2017			0.6	5/30/2018			146.5	54		86		Test and treat era	No	No	No	No	No	0	No	No			Yes	No	Yes
1778.00	Lwengo	1/1/1977			Primary	Business	Female	TDF+3TC+EFV	38	Masaka	2017			0.46	6/16/2015			164.5	89		113	501	Test and treat era	No	No	No	No	No	0	No	No			Yes	No	Yes
1779.00	Masaka	1/1/1979			Primary	Others	Male	TDF+3TC+NVP	37	Masaka	2017							159	46			44	Test and treat era	No	No	No	No	No	0	No	No			No	No	No
1780.00	Lwengo	1/1/1995			Secondary	Business	Female	TDF+3TC+EFV	22	Masaka	2017			1.2	6/20/2017			167	67			550	Test and treat era	No	No	No	No	No	0	No	No			Yes	No	Yes
1781.00	Masaka	1/1/1985			Secondary	Business	Female	TDF+3TC+EFV	30	Masaka	2017							158	87		60	492	Test and treat era	No	No	No	No	No	0	No	No			No	No	No
1782.00	Masaka	1/1/1988			Secondary	Others	Female	TDF+3TC+EFV	29	Masaka	2017							158	57		839	791	Test and treat era	No	No	No	No	No	0	No	No			No	No	No
1783.00	KYENJOJO	1/1/1952			Tertiary	Civil servant	Male	TDF+3TC+EFV	65	Masaka	2017							159.2	52		50	489	Test and treat era	No	No	No	No	No	0	No	No			No	No	No
1784.00	Lwengo	1/1/1975			Tertiary	Business	Female	TDF+3TC+EFV	43	Masaka	2017			0.4	7/24/2018			163	56			243	Test and treat era	Yes	No	No	No	No	0	No	No			Yes	No	Yes
1785.00	Lwengo	1/1/1994			Primary		Female	TDF+3TC+EFV	21	Masaka	2017								53				Test and treat era	No	No	No	No	No	0	No	No			No	No	No
1786.00	Masaka	1/1/1986			Primary	Farmer	Male	TDF+3TC+NVP	30	Masaka	2017							148.2	46		96	61	Test and treat era	No	No	No	No	No	0	No	No			No	No	No
1787.00	MASAKA	1/1/1984			Primary	Farmer	Male	TDF+3TC+EFV	33	Masaka	2017							169	53			200	Test and treat era	No	No	No	No	No	0	No	No			No	No	No
1788.00	Lwengo	1/1/1987			None	House wife	Female	TDF+3TC+EFV	28	Masaka	2017							153	45		50	287	Test and treat era	No	No	No	No	No	0	No	No			No	No	No
1789.00	MASAKA	1/1/1967			Secondary	Farmer	Male	TDF+3TC+EFV	49	Masaka	2017							165	64		30	641	Test and treat era	Yes	No	No	No	No	0	No	No			No	No	No
1790.00	Lyantonde	1/1/1968			Primary	Business	Female	TDF+3TC+ATV/r	48	Masaka	2017							153.3			139	1	Test and treat era	No	No	No	No	No	0	No	No			No	No	No
1791.00	Lwengo	1/1/1984			Secondary	Business	Male	TDF+3TC+EFV	32	Masaka	2017							162	84			722	Test and treat era	No	No	No	No	No	0	No	No			No	No	No
1792.00	MASAKA	1/1/1987			Primary	Farmer	Female	TDF+3TC+EFV	30	Masaka	2017							159	50		40	29	Test and treat era	No	No	No	No	No	0	No	No			No	No	No
1793.00	Lwengo	1/1/1995					Female	TDF+3TC+EFV	24	Masaka	2017							156.2	50				Covid-19 era	No	No	No	No	No	0	No	No			No	No	No
1794.00	Masaka city	1/1/1981			Secondary	House wife	Female	NONE	35	Masaka	2017							159	65		30	490	Test and treat era	No	No	No	No	No	0	No	No			No	No	No
1795.00	Masaka	1/1/1978					Male	TDF+3TC+EFV	37	Masaka	2017							166	69			288	Test and treat era	No	No	No	No	No	0	No	No			No	No	No
1796.00	KALUNGU	1/1/1994			Secondary	Unemployed	Female	TDF+3TC+EFV	22	Masaka	2017							158.2	56		50		Test and treat era	No	No	No	No	No	0	No	No			No	No	No
1797.00	Masaka	1/1/1981					Male	TDF+3TC+EFV	34	Masaka	2017							171	55			134	Test and treat era	No	No	Yes	No	No	0	No	No			No	No	No
1798.00	Masaka	1/1/1985			Primary	Unemployed	Female	TDF+3TC+EFV	30	Masaka	2017	1.13	1/28/2015	1.13	1/28/2015							52	Test and treat era	No	No	No	No	No	0	No	No			Yes	No	Yes
1799.00	Masaka	1/1/1983			Primary	Business	Female	TDF+3TC+EFV	33	Masaka	2017								63			490	Test and treat era	No	No	No	No	No	0	No	No			No	No	No
1800.00	Kalangala	1/1/1978			Primary	Business	Female	TDF+3TC+EFV	39	Masaka	2017							167	101				Test and treat era	No	No	No	No	No	0	No	No			No	No	No
1801.00	Masaka	1/12/1987			Secondary	Business	Female	TDF+3TC+EFV	31	Masaka	2017								77			32	Test and treat era	No	No	No	No	No	0	No	No			No	No	No
1802.00	Masaka	1/1/1974			Secondary	Farmer	Male	TDF+3TC+DTG	46	Masaka	2017							159.2	56				Covid-19 era	Yes	No	No	No	No	0	No	No			No	No	No
1803.00	Masaka	1/1/1996			Primary	House wife	Female	TDF+3TC+EFV	19	Masaka	2017							147	45		50	602	Test and treat era	Yes	No	No	No	No	0	No	No			No	No	No
1804.00	Masaka	1/1/1990			Primary	House wife	Female	TDF+3TC+EFV	26	Masaka	2017							160	55			1367	Test and treat era	No	No	No	No	No	0	No	No			No	No	No
1805.00	MASAKA	1/1/1994			Primary	Others	Male	TDF+3TC+EFV	23	Masaka	2017			1.1	2/21/2017			156	50			117	Test and treat era	No	No	No	No	No	0	No	No			Yes	No	Yes
1806.00	Masaka	10/10/1998			Secondary	House wife	Female	TDF+3TC+EFV	19	Masaka	2017							148	56			286	Test and treat era	No	No	No	No	No	0	No	No			No	No	No
1807.00	Masaka	1/1/1992			Secondary		Female	TDF+3TC+DTG	28	Masaka	2017												Covid-19 era	No	No	No	No	No	0	No	No			No	No	No
1808.00	MASAKA	1/1/1994			Primary	House wife	Female	TDF+3TC+EFV	21	Masaka	2017							155.9	60		211		Test and treat era	No	No	Yes	Yes	No	0	No	No			No	No	No
1809.00	Masaka	1/1/1966			None	Unemployed	Female	ABC+3TC+EFV	50	Masaka	2017							158	46		400	209	Test and treat era	Yes	No	Yes	No	No	0	No	No			No	No	No
1810.00	lwengo	1/1/1982			Secondary	Unemployed	Male	TDF+3TC+NVP	35	Masaka	2017			0.9	3/27/2017			172.8	44		50		Test and treat era	No	No	No	Yes	No	0	No	No			Yes	No	Yes
1811.00		1/1/1992			None	Others	Male	TDF+3TC+NVP	24	Masaka	2017							164	55			776	Test and treat era	No	No	Yes	No	No	0	No	No			No	No	No
1812.00	Masaka	1/1/1996					Female	TDF+3TC+EFV	19	Masaka	2017								60				Test and treat era	No	No	No	No	No	0	No	No			No	No	No
1813.00	Masaka	1/1/1996			Primary	Others	Female	TDF+3TC+EFV	20	Masaka	2017							164.6	59		234	592	Test and treat era	No	No	No	No	No	0	No	No			No	No	No
1814.00	Masaka	1/1/1990					Female	TDF+3TC+EFV	29	Masaka	2017							147.3	57		6380	165	Covid-19 era	No	No	No	No	No	0	No	No			No	No	No
1815.00	Lwengo	1/1/1980			Primary	Farmer	Male	TDF+3TC+EFV	35	Masaka	2017							165			50		Test and treat era	No	No	No	No	No	0	No	No			No	No	No
1816.00	Masaka	1/1/1984			None	Others	Male	TDF+3TC+EFV	32	Masaka	2017							172	63			332	Test and treat era	No	No	Yes	No	No	0	No	No			No	No	No
1817.00	Lwengo	1/1/1986			Secondary	Business	Female	TDF+3TC+EFV	31	Masaka	2017							161	61		50		Test and treat era	No	No	No	No	No	0	No	No			No	No	No
1818.00	Masaka	1/1/1996			Primary	Others	Female	TDF+3TC+EFV	22	Masaka	2017								51				Test and treat era	No	No	No	No	No	0	No	No			No	No	No
1819.00	Masaka	8/15/1984					Female	NONE	30	Masaka	2017							157	72		50	467	Test and treat era	No	No	No	No	No	0	No	No			No	No	No
1820.00	Ssembabule	1/1/1986			Secondary	Business	Female	AZT+3TC+EFV	29	Masaka	2017			0.39	6/16/2015			149			50		Test and treat era	No	No	No	No	No	0	No	No			Yes	No	Yes
1821.00	MASAKA	1/1/1992			Primary	Others	Male	TDF+3TC+EFV	24	Masaka	2017							164	60			620	Test and treat era	No	No	No	No	No	0	No	No			No	No	No
1822.00	Masaka	1/1/1950			Secondary	Business	Male	TDF+3TC+EFV	68	Masaka	2017							167.1	51				Test and treat era	No	No	No	No	No	0	No	No			No	No	No
1823.00	Masaka	1/1/1983			Primary	Unemployed	Male	TDF+3TC+EFV	32	Masaka	2017							166	58			379	Test and treat era	No	No	No	No	No	0	No	No			No	No	No
1824.00	KALANGALA	1/1/1993			None	Farmer	Female	TDF+3TC+EFV	23	Masaka	2017							152	48		20	334	Test and treat era	No	No	No	No	No	0	No	No			No	No	No
1825.00	Bukomansimbi	1/1/1973			None	Farmer	Female	TDF+3TC+EFV	42	Masaka	2017							145			50		Test and treat era	No	No	No	No	No	0	No	No			No	No	No
1826.00	Masaka	1/1/1990			Tertiary		Female	TDF+3TC+EFV	25	Masaka	2017								89		50	334	Test and treat era	No	No	No	No	No	0	No	No			No	No	No
1827.00	Sembabule	1/1/1983			Primary	Business	Female	TDF+3TC+EFV	33	Masaka	2017							152	82			529	Test and treat era	No	No	No	No	No	0	No	No			No	No	No
1828.00	MASAKA	1/1/1995			Secondary	House wife	Female	TDF+3TC+EFV	22	Masaka	2017							170	67			628	Test and treat era	No	No	No	No	No	0	No	No			No	No	No
1829.00	Masaka	1/1/1984					Female	TDF+3TC+EFV	32	Masaka	2017							148	74		37	407	Test and treat era	No	No	No	No	No	0	No	No			No	No	No
1830.00	Kalungu	1/1/1963			Primary	Business	Male	TDF+3TC+EFV	54	Masaka	2017			1.9	9/25/2017			180	60		20	101	Test and treat era	No	No	No	No	No	0	No	No			Yes	No	Yes
1831.00	Masaka	1/1/1975			Primary	Civil servant	Male	TDF+3TC+EFV	40	Masaka	2017							169.3	65			383	Test and treat era	No	No	No	No	No	0	No	No			No	No	No
1832.00	Masaka	1/1/1985			Secondary	Others	Male	TDF+3TC+EFV	31	Masaka	2017							170	82			613	Test and treat era	No	No	No	No	No	0	No	No			No	No	No
1833.00	MASAKA	1/1/1976			Secondary	Business	Male	TDF+3TC+EFV	41	Masaka	2017			1.4	10/23/2017			167	68		50	118	Test and treat era	No	No	No	No	No	0	No	No			Yes	No	Yes
1834.00	Masaka	1/1/2000			Primary	House wife	Female	TDF+3TC+EFV	19	Masaka	2017							168	63		400		Covid-19 era	No	No	No	No	No	0	No	No			No	No	No
1835.00	Masaka	1/1/1997			Primary	House wife	Female	TDF+3TC+EFV	18	Masaka	2017							156.6	44			432	Test and treat era	No	No	No	No	No	0	No	No			No	No	No
1836.00	KALUNGU	1/1/1981			Primary	Others	Male	TDF+3TC+EFV	35	Masaka	2017							175.2	68		50		Test and treat era	No	No	No	No	No	0	No	No			No	No	No
1837.00	MASAKA	1/1/1959			Secondary	Others	Male	TDF+3TC+EFV	56	Masaka	2017								55			146	Test and treat era	No	No	Yes	No	No	0	No	No			No	No	No
1838.00	Masaka	1/1/1994			Secondary	Business	Female	TDF+3TC+EFV	22	Masaka	2017								57			566	Test and treat era	No	No	No	No	No	0	No	No			No	No	No
1839.00	Ssembabule	1/1/1985				Others	Male	TDF+3TC+EFV	32	Masaka	2017							169	64			335	Test and treat era	No	No	No	No	No	0	No	No			No	No	No
1840.00	Masaka	9/27/1990			Secondary		Female	TDF+3TC+EFV	27	Masaka	2017							159	86		50	325	Test and treat era	No	No	No	No	No	0	No	No			No	No	No
1841.00	Masaka	1/1/1998			Primary	Business	Male	TDF+3TC+DTG	22	Masaka	2017							169	56			539	Covid-19 era	No	No	No	No	No	0	No	No			No	No	No
1842.00	Masaka	1/1/1990			Primary	Others	Female	TDF+3TC+EFV	26	Masaka	2017							148	45			262	Test and treat era	No	No	No	No	No	0	No	No			No	No	No
1843.00	Masaka	1/1/1980			None	House wife	Female	TDF+3TC+EFV	38	Masaka	2017								51				Test and treat era	No	No	No	No	No	0	No	No			No	No	No
1844.00	Masaka	1/1/1999			Secondary	Business	Male	TDF+3TC+DTG	21	Masaka	2017							169	55				Covid-19 era	No	No	No	No	No	0	No	No			No	No	No
1845.00	Masaka	1/1/1980			Primary	Farmer	Female	TDF+3TC+DTG	38	Masaka	2017							161			50		Test and treat era	No	No	No	No	No	0	No	No			No	No	No
1846.00	Masaka	1/1/1982			Secondary	House wife	Female	TDF+3TC+EFV	34	Masaka	2017							156	50		20	623	Test and treat era	Yes	No	No	No	No	0	No	No			No	No	No
1847.00	Masaka	1/1/1990			Primary	House wife	Female	TDF+3TC+EFV	25	Masaka	2017								55		1200	339	Test and treat era	No	No	No	No	No	0	No	No			No	No	No
1848.00	Lwengo	1/1/1986			Secondary	Farmer	Female	TDF+3TC+EFV	31	Masaka	2017							159	72			30	Test and treat era	No	No	No	No	No	0	No	No			No	No	No
1849.00	Masaka	1/1/1991			Secondary	Business	Female	TDF+3TC+EFV	28	Masaka	2017							157	78		50	150	Covid-19 era	No	No	No	No	No	0	No	No			No	No	No
1850.00	MASAKA	1/1/1992			Secondary	Business	Female	TDF+3TC+EFV	24	Masaka	2017							151	72			874	Test and treat era	No	No	No	No	No	0	No	No			No	No	No
1851.00	Masaka	1/1/1991			Primary		Female	TDF+3TC+EFV	24	Masaka	2017								80				Test and treat era	No	No	No	No	No	0	No	No			No	No	No
1852.00	Masaka	1/1/1986			Primary	House wife	Female	TDF+3TC+EFV	30	Masaka	2017							166.4	74		30		Test and treat era	No	No	No	No	No	0	No	No			No	No	No
1853.00	Masaka	1/1/1997			None	Farmer	Female	TDF+3TC+EFV	20	Masaka	2017							161	65		20		Test and treat era	No	No	No	No	No	0	No	No			No	No	No
1854.00	Gomba	1/1/1968			Secondary	Others	Male	ABC+3TC+NVP	50	Masaka	2017	1.4	5/28/2018	1.4	5/28/2018			176.5			50		Test and treat era	Yes	No	Yes	Yes	No	0	No	No			Yes	No	Yes
1855.00	Masaka	1/1/1966			None	Business	Female	TDF+3TC+NVP	49	Masaka	2017			1	8/10/2015				42			111	Test and treat era	No	No	Yes	No	No	0	No	No			Yes	No	Yes
1856.00	MASAKA	1/1/1983			Primary	House wife	Female	TDF+3TC+EFV	32	Masaka	2017							159				601	Test and treat era	No	No	No	No	No	0	No	No			No	No	No
1857.00	Masaka	1/1/1984			Primary	Farmer	Male	TDF+3TC+EFV	33	Masaka	2017			1.2	6/20/2017			165	53		20	268	Test and treat era	No	No	No	No	No	0	No	No			Yes	No	Yes
1858.00	Masaka	1/1/1997			None	Unemployed	Female	TDF+3TC+NVP	18	Masaka	2017							154	42			179	Test and treat era	No	No	No	No	No	0	No	No			No	No	No
1859.00	MASAKA	1/1/1993			Secondary	Unemployed	Female	TDF+3TC+EFV	23	Masaka	2017			1.6	7/26/2016			158	54		524	1160	Test and treat era	No	No	No	No	No	0	No	No			Yes	No	Yes
1860.00	BUKOMANSIMBI	1/1/1983			Secondary	Business	Male	TDF+3TC+EFV	34	Masaka	2017												Test and treat era	No	No	No	No	Yes	0	No	No			No	No	No
1861.00	Masaka	1/1/1962			Secondary		Female	TDF+3TC+EFV	56	Masaka	2017							177.5	75		50		Test and treat era	No	No	No	No	No	0	No	No			No	No	No
1862.00	Masaka	1/1/1990			Primary	House wife	Female	TDF+3TC+EFV	25	Masaka	2017								54				Test and treat era	No	No	No	No	No	0	No	No			No	No	No
1863.00	Masaka	1/1/1997			None	Unemployed	Female	TDF+3TC+EFV	19	Masaka	2017							153.5	46			680	Test and treat era	No	No	No	No	No	0	No	No			No	No	No
1864.00	MASAKA	1/1/1977			Primary	Farmer	Female	TDF+3TC+EFV	40	Masaka	2017							169	65			206	Test and treat era	No	No	No	No	No	0	No	No			No	No	No
1865.00	Masaka	1/1/1989			Secondary	House wife	Female	TDF+3TC+EFV	28	Masaka	2017							165.1	71			1407	Test and treat era	No	No	No	No	No	0	No	No			No	No	No
1866.00	Masaka	1/1/1990			Secondary		Female	TDF+3TC+EFV	27	Masaka	2017							156	73		50		Test and treat era	Yes	No	No	No	No	0	No	No			No	No	No
1867.00	Masaka	1/1/1997			Primary	Others	Male	TDF+3TC+EFV	18	Masaka	2017							157	63			318	Test and treat era	No	No	No	No	No	0	No	No			No	No	No
1868.00	Bukomansimbi	1/1/1986			Primary	Others	Male	TDF+3TC+EFV	30	Masaka	2017							168.3	56		515	403	Test and treat era	No	No	No	No	No	0	No	No			No	No	No
1869.00	Masaka	1/1/1999			Secondary	Others	Female	TDF+3TC+DTG	20	Masaka	2017							157	50			342	Covid-19 era	No	No	No	No	No	0	No	No			No	No	No
1870.00	Ssembabule	1/1/1991			Secondary		Male	TDF+3TC+EFV	26	Masaka	2017							173	68			159	Test and treat era	No	No	No	No	No	0	No	No			No	No	No
1871.00	Masaka	1/1/1995			Primary	Others	Female	TDF+3TC+EFV	20	Masaka	2017							157	52		2360	420	Test and treat era	No	No	No	No	No	0	No	No			No	No	No
1872.00	MASAKA	1/1/1978			None	Farmer	Female	TDF+3TC+EFV	38	Masaka	2017							150	43				Test and treat era	No	No	Yes	No	No	0	No	No			No	No	No
1873.00	Masaka	1/1/1992			Secondary		Female	TDF+3TC+DTG	28	Masaka	2017							167	50			363	Covid-19 era	No	No	No	No	No	0	No	No			No	No	No
1874.00	MASAKA	1/1/1994			None	House wife	Female	TDF+3TC+EFV	21	Masaka	2017							166	62		20		Test and treat era	No	No	No	No	No	0	No	No			No	No	No
1875.00	Kalangala	1/1/1995			Primary	Unemployed	Female	TDF+3TC+EFV	20	Masaka	2017							168	57			1005	Test and treat era	No	No	No	No	No	0	No	No			No	No	No
1876.00	Masaka	9/13/1990			Secondary	House wife	Female	TDF+3TC+EFV	25	Masaka	2017								47				Test and treat era	No	No	No	No	No	0	No	No			No	No	No
1877.00	Masaka	1/1/1986			Tertiary	Civil servant	Female	TDF+3TC+EFV	31	Masaka	2017							167	58			112	Test and treat era	No	No	No	No	No	0	No	No			No	No	No
1878.00	Masaka	1/2/1992				Business	Female	TDF+3TC+EFV	26	Masaka	2017								51				Test and treat era	No	No	No	No	No	0	No	No			No	No	No
1879.00	Ssembabule	1/1/1994			Secondary	Unemployed	Female	TDF+3TC+EFV	26	Masaka	2017												Covid-19 era	No	No	Yes	No	No	0	No	No			No	No	No
1880.00		1/1/1992			Secondary	Student	Female	TDF+3TC+ATV/r	24	Masaka	2017								57				Test and treat era	No	No	No	No	No	0	No	No			No	No	No
1881.00	Lwengo	1/1/1994			Primary	Unemployed	Female	TDF+3TC+EFV	22	Masaka	2017							161	58		50	26	Test and treat era	No	No	Yes	No	No	0	No	No			No	No	No
1882.00	MASAKA	1/1/1998			Primary	Others	Female	TDF+3TC+EFV	19	Masaka	2017							161	60			354	Test and treat era	No	No	No	No	No	0	No	No			No	No	No
1883.00	Isingiro	1/1/1982			Secondary	Unemployed	Male	ABC+3TC+LPV/R	36	Masaka	2017							170	45		50		Test and treat era	No	No	Yes	No	No	0	No	No			No	No	No
1884.00	Masaka	1/1/1982					Female	TDF+3TC+DTG	38	Masaka	2017							153.3	44		59		Covid-19 era	No	No	No	Yes	No	0	No	No			No	No	No
1885.00	Masaka	1/1/1988			Primary	Others	Male	TDF+3TC+EFV	27	Masaka	2017							166.8	56		55	20	Test and treat era	No	No	No	No	No	0	No	No			No	No	No
1886.00	Sembabule	1/1/1941					Male	AZT+3TC+EFV	75	Masaka	2017							172	58			474	Test and treat era	Yes	No	No	No	No	0	No	No			No	No	No
1887.00	Masaka	1/1/1983			Primary	Unemployed	Male	TDF+3TC+EFV	34	Masaka	2017			1	3/27/2017			174.6	56			66	Test and treat era	No	No	No	No	No	0	No	No			Yes	No	Yes
1888.00	Masaka	1/1/1988			Secondary	Business	Female	TDF+3TC+EFV	28	Masaka	2017							154	65		66	673	Test and treat era	No	No	No	No	No	0	No	No			No	No	No
1889.00	Masaka	1/1/1995			Secondary		Female	TDF+3TC+EFV	20	Masaka	2017								70			130	Test and treat era	No	No	No	No	No	0	No	No			No	No	No
1890.00	MASAKA	1/1/1984			Primary	Farmer	Male	TDF+3TC+EFV	32	Masaka	2017	0	4/22/2016	0	4/22/2016			167	74			265	Test and treat era	No	No	No	No	No	0	No	No			Yes	No	Yes
1891.00	Ssembabule	1/1/1986			Primary	Business	Male	TDF+3TC+DTG	33	Masaka	2017							168	58			95	Covid-19 era	No	No	No	No	No	0	No	No			No	No	No
1892.00	Bukomansimbi	1/1/1992			Primary	Others	Female	TDF+3TC+EFV	23	Masaka	2017								46			103	Test and treat era	No	No	No	No	No	0	No	No			No	No	No
1893.00	Masaka	1/1/1999			Primary	House wife	Female	TDF+3TC+EFV	18	Masaka	2017								58				Test and treat era	No	No	No	No	No	0	No	No			No	No	No
1894.00	Masaka	1/1/1996			Secondary	House wife	Female	TDF+3TC+EFV	22	Masaka	2017								67				Test and treat era	No	No	No	No	No	0	No	No			No	No	No
1895.00	Masaka	1/1/1984			None	Business	Male	TDF+3TC+EFV	31	Masaka	2017			0.61	6/16/2015				55			299	Test and treat era	No	No	No	No	No	0	No	No			Yes	No	Yes
1896.00	MASAKA	1/1/1985			Primary	Business	Male	AZT+3TC+NVP	30	Masaka	2017							164				482	Test and treat era	No	No	No	No	No	0	No	No			No	No	No
1897.00	Mpigi	1/1/1986			Primary	Farmer	Female	TDF+3TC+EFV	31	Masaka	2017							164	46			288	Test and treat era	No	No	No	No	No	0	No	No			No	No	No
1898.00	Masaka	1/1/1986			Primary	Business	Female	TDF+3TC+NVP	29	Masaka	2017											190	Test and treat era	No	No	No	No	No	0	No	No			No	No	No
1899.00	MASAKA	1/1/1978			Tertiary	Farmer	Male	TDF+3TC+EFV	38	Masaka	2017							159	54			350	Test and treat era	No	No	No	No	No	0	No	No			No	No	No
1900.00	Masaka	1/1/1996			Primary	Others	Female	TDF+3TC+EFV	21	Masaka	2017							158.3	50		50	327	Test and treat era	No	No	No	No	No	0	No	No			No	No	No
1901.00	Masaka	1/1/1982			Primary	Business	Male	TDF+3TC+EFV	36	Masaka	2017							153.4	48				Test and treat era	No	No	No	No	No	0	No	No			No	No	No
1902.00	Masaka	1/1/1982			Primary	Farmer	Male	TDF+3TC+EFV	34	Masaka	2017							167.2	57		50	340	Test and treat era	No	No	No	No	No	0	No	No			No	No	No
1903.00	Lwengo	3/1/1994			Primary	Unemployed	Male	TDF+3TC+EFV	20	Masaka	2017							160.5	60			104	Test and treat era	No	No	Yes	Yes	No	0	No	No			No	No	No
1904.00	MASAKA	1/1/1982			Primary	Others	Female	TDF+3TC+EFV	34	Masaka	2017										444	426	Test and treat era	No	No	No	No	No	0	No	No			No	No	No
1905.00	MASAKA	1/1/1977			Primary	Farmer	Male	TDF+3TC+EFV	40	Masaka	2017	1.5	9/26/2017	1.5	9/26/2017			163	50				Test and treat era	No	No	No	Yes	No	0	No	No			Yes	No	Yes
1906.00	Masaka	8/10/1995			Secondary	House wife	Female	TDF+3TC+EFV	21	Masaka	2017							143	59		40		Test and treat era	No	No	No	No	No	0	No	No			No	No	No
1907.00	MASAKA	1/1/1994			Secondary		Female	TDF+3TC+EFV	23	Masaka	2017							166.7	50			690	Test and treat era	No	No	No	No	No	0	No	No			No	No	No
1908.00	Masaka	1/1/1972			None	Unemployed	Male	TDF+3TC+DTG	47	Masaka	2017							177	40				Covid-19 era	No	No	No	No	No	0	No	No			No	No	No
1909.00	Masaka	1/1/1991			Primary	House wife	Female	TDF+3TC+EFV	24	Masaka	2017							155	42			506	Test and treat era	No	No	No	No	No	0	No	No			No	No	No
1910.00	MASAKA	1/1/1975			Secondary	Civil servant	Male	TDF+3TC+EFV	40	Masaka	2017								58			831	Test and treat era	No	No	No	No	No	0	No	No			No	No	No
1911.00	MASAKA	1/1/1991			Secondary	Business	Female	TDF+3TC+NVP	25	Masaka	2017							153.2	48		20	35	Test and treat era	No	No	No	No	No	0	No	No			No	No	No
1912.00	Masaka	1/1/1978					Female	TDF+3TC+EFV	37	Masaka	2017							167	67		20		Test and treat era	No	No	No	No	No	0	No	No			No	No	No
1913.00	Masaka	1/1/1997			Primary	House wife	Female	TDF+3TC+EFV	19	Masaka	2017								49			231	Test and treat era	No	No	No	No	No	0	No	No			No	No	No
1914.00	Kalangala	1/1/1987			Primary	Business	Female	TDF+3TC+EFV	30	Masaka	2017							162	57			661	Test and treat era	No	No	No	No	No	0	No	No			No	No	No
1915.00	Masaka	1/1/1994			Primary	House wife	Female	TDF+3TC+EFV	24	Masaka	2017							153					Test and treat era	No	No	No	No	No	0	No	No			No	No	No
1916.00	Masaka	1/1/2001			Secondary		Female	TDF+3TC+DTG	19	Masaka	2017							166	43				Covid-19 era	No	No	No	No	No	0	No	No			No	No	No
1917.00	Masaka	1/1/1993			Tertiary	Farmer	Female	TDF+3TC+EFV	22	Masaka	2017												Test and treat era	No	No	No	No	No	0	No	No			No	No	No
1918.00	Masaka	1/1/1970			Primary	Others	Male	TDF+3TC+EFV	46	Masaka	2017							161	53			148	Test and treat era	No	No	No	No	No	0	No	No			No	No	No
1919.00	Masaka	1/1/1985			None	Business	Female	TDF+3TC+EFV	32	Masaka	2017							162	72			592	Test and treat era	No	No	No	No	No	0	No	No			No	No	No
1920.00	Masaka	1/1/1988				Others	Male	TDF+3TC+EFV	32	Masaka	2017							165			50		Covid-19 era	No	No	No	No	No	0	No	No			No	No	No
1921.00	MASAKA	1/1/1961			Primary	Business	Male	TDF+3TC+EFV	54	Masaka	2017			0.39	3/16/2015			168	60				Test and treat era	No	No	No	No	No	0	No	No			Yes	No	Yes
1922.00	Bukomansimbi	1/1/1982			None	Farmer	Male	TDF+3TC+EFV	35	Masaka	2017							167	62			97	Test and treat era	No	No	No	No	No	0	No	No			No	No	No
1923.00	Masaka	11/11/1986					Female	TDF+3TC+EFV	28	Masaka	2017							151	50		400		Test and treat era	No	No	No	No	No	0	No	No			No	No	No
1924.00	Masaka	1/1/1994			Primary	Farmer	Male	ABC+3TC+EFV	22	Masaka	2017							156.5	50		50	272	Test and treat era	No	No	No	No	No	0	No	No			No	No	No
1925.00	Lwengo	1/1/1986				Business	Female	TDF+3TC+EFV	29	Masaka	2017							156	42			434	Test and treat era	No	No	No	No	No	0	No	No			No	No	No
1926.00	Masaka	1/1/1988			None	Business	Male	TDF+3TC+EFV	30	Masaka	2017			1	5/31/2018			161	55			101	Test and treat era	No	No	Yes	No	No	0	No	No			Yes	No	Yes
1927.00	Lwengo	1/1/1979			Primary	Farmer	Female	TDF+3TC+NVP	36	Masaka	2017			0.18	6/16/2015			161	47		50	96	Test and treat era	No	No	No	No	No	0	No	No			Yes	No	Yes
1928.00	Masaka	1/1/1970			Secondary	Others	Female	TDF+3TC+EFV	46	Masaka	2017							158.6	46		50	387	Test and treat era	No	No	No	No	No	0	No	No			No	No	No
1929.00	Lwengo	1/1/1985			Secondary	House wife	Female	TDF+3TC+EFV	32	Masaka	2017							167.8	70			770	Test and treat era	No	No	No	No	No	0	No	No			No	No	No
1930.00	Kalungu	1/1/1963			Primary	Farmer	Male	TDF+3TC+EFV	52	Masaka	2017							171	62			600	Test and treat era	No	No	No	No	No	0	No	No			No	No	No
1931.00	Masaka	1/1/1989			Primary	Others	Male	TDF+3TC+NVP	27	Masaka	2017							169	60		50	139	Test and treat era	No	No	No	No	No	0	No	No			No	No	No
1932.00	Masaka	1/1/1984			Primary	Business	Male	TDF+3TC+EFV	33	Masaka	2017							171	60		50	782	Test and treat era	No	No	No	No	No	0	No	No			No	No	No
1933.00	Masaka	1/1/1983			Primary	Farmer	Male	TDF+3TC+EFV	35	Masaka	2017							167.4	58		50		Test and treat era	No	No	No	No	No	0	No	No			No	No	No
1934.00	Masaka	1/1/1983			Primary	Business	Male	TDF+3TC+EFV	32	Masaka	2017							158	70		50	370	Test and treat era	No	No	No	No	No	0	No	No			No	No	No
1935.00	Masaka	1/1/1987			Primary	Unemployed	Male	TDF+3TC+NVP	29	Masaka	2017							163.3	52		50	180	Test and treat era	No	No	No	No	No	0	No	No			No	No	No
1936.00	LWENGO	1/1/1994			Secondary	Business	Female	TDF+3TC+EFV	23	Masaka	2017							157	68			666	Test and treat era	No	No	No	No	No	0	No	No			No	No	No
1937.00	Masaka	1/1/1959			Primary	Farmer	Male	TDF+3TC+EFV	56	Masaka	2017							159	45			83	Test and treat era	No	No	No	No	No	0	No	No			No	No	No
1938.00	Rakai	1/1/1959					Male	AZT+3TC+NVP	57	Masaka	2017	1.41	12/4/2015					74	75		50	414	Test and treat era	Yes	No	No	No	No	0	No	No			No	No	No
1939.00	Masaka	1/1/1987			Primary	House wife	Female	TDF+3TC+EFV	29	Masaka	2017								49				Test and treat era	No	No	No	No	No	0	No	No			No	No	No
1940.00	MASAKA	1/1/1993			None		Female	TDF+3TC+EFV	24	Masaka	2017							156.5	57				Test and treat era	No	No	No	No	No	0	No	No			No	No	No
1941.00	Masaka	1/1/1987			Secondary	Business	Female	TDF+3TC+EFV	32	Masaka	2017							174	89			235	Covid-19 era	No	No	No	No	No	0	No	No			No	No	No
1942.00	Masaka	1/1/1966			Secondary	Others	Male	TDF+3TC+EFV	49	Masaka	2017					0.67	8/14/2015	171	77		181	632	Test and treat era	No	No	No	No	No	0	No	No			No	Yes	Yes
1943.00	Masaka	1/1/1992			Primary	Farmer	Male	AZT+3TC+EFV	23	Masaka	2017			1.64	11/23/2015			156.8	48		2703	428	Test and treat era	No	No	No	No	No	0	No	No			Yes	No	Yes
1944.00	MASAKA	1/1/1989			Primary	Business	Male	TDF+3TC+EFV	27	Masaka	2017							168.2	70		56		Test and treat era	No	No	No	No	No	0	No	No			No	No	No
1945.00	Masaka	1/1/1983			Secondary	Others	Male	TDF+3TC+EFV	32	Masaka	2017							158	56		400	280	Test and treat era	No	No	No	No	No	0	No	No			No	No	No
1946.00	MASAKA	1/1/1954			Primary	Business	Female	TDF+3TC+EFV	61	Masaka	2017					0.43	9/3/2015	158	46		52	372	Test and treat era	No	No	No	No	No	0	No	No			No	Yes	Yes
1947.00	Masaka	1/1/1993			Primary	House wife	Female	TDF+3TC+NVP	23	Masaka	2017							157.6	45		50	10	Test and treat era	No	No	Yes	No	Yes	0	No	No			No	No	No
1948.00	Masaka	1/1/1993			Secondary	Business	Female	TDF+3TC+EFV	25	Masaka	2017							153					Test and treat era	No	No	No	No	No	0	No	No			No	No	No
1949.00	Masaka	1/1/1987				Business	Male	TDF+3TC+DTG	33	Masaka	2017							168.4	64				Covid-19 era	No	No	No	No	No	0	No	No			No	No	No
1950.00	Masaka	1/1/1979			Primary	House wife	Female	TDF+3TC+NVP	37	Masaka	2017							163	50			292	Test and treat era	No	No	No	No	No	0	No	No			No	No	No
1951.00	Kalungu	1/1/1987			Secondary	House wife	Female	TDF+3TC+EFV	30	Masaka	2017							158	48		30	45	Test and treat era	No	No	Yes	No	No	0	No	No			No	No	No
1952.00	Masaka	1/1/1969			None		Female	TDF+3TC+EFV	49	Masaka	2017							174	57		50	123	Test and treat era	No	No	Yes	No	No	0	No	No			No	No	No
1953.00	Masaka	1/1/1986			Secondary	Others	Male	TDF+3TC+DTG	34	Masaka	2017										94		Covid-19 era	No	No	Yes	Yes	No	0	No	No			No	No	No
1954.00	LWENGO	1/1/1944			Primary	Unemployed	Female	TDF+3TC+NVP	71	Masaka	2017			0.35	3/16/2015			161.7	46			241	Test and treat era	No	No	No	No	No	0	No	No			Yes	No	Yes
1955.00	Kalangala	1/1/1989			Primary	Others	Male	TDF+3TC+ATV/r	27	Masaka	2017							164	61			441	Test and treat era	No	No	No	No	No	0	No	No			No	No	No
1956.00	Masaka	1/1/1985			Secondary	Business	Female	TDF+3TC+EFV	32	Masaka	2017							158	40		90	164	Test and treat era	No	No	No	No	No	0	No	No			No	No	No
1957.00	Masaka	1/1/1993					Female	TDF+3TC+EFV	22	Masaka	2017							165					Test and treat era	Yes	No	No	No	No	0	No	No			No	No	No
1958.00	MASAKA	1/1/1974			Primary	Business	Male	TDF+3TC+EFV	42	Masaka	2017	1.4	4/27/2016					165	65		50	69	Test and treat era	No	No	Yes	Yes	No	0	No	No			No	No	No
1959.00	Masaka	1/1/1983			Primary	Others	Male	TDF+3TC+EFV	32	Masaka	2017							156	41		50	8	Test and treat era	No	No	Yes	No	No	0	No	No			No	No	No
1960.00	Masaka	1/1/1999			Secondary	House wife	Female	TDF+3TC+EFV	19	Masaka	2017			0.4	5/30/2018								Test and treat era	No	No	No	No	No	0	No	No			Yes	No	Yes
1961.00	Kalangala	1/1/1984			Primary	Business	Male	TDF+3TC+EFV	31	Masaka	2017			0.27	6/16/2015				56			22	Test and treat era	No	No	No	No	No	0	No	No			Yes	No	Yes
1962.00	KALANGALA	1/1/1995			Primary	House wife	Female	TDF+3TC+EFV	21	Masaka	2017							166	52				Test and treat era	No	No	No	No	No	0	No	No			No	No	No
1963.00	Kalangala	1/1/1986			Primary	Others	Male	TDF+3TC+NVP	29	Masaka	2017							165	70			210	Test and treat era	No	No	No	No	No	0	No	No			No	No	No
1964.00	MASAKA	1/1/1992			Primary	Others	Male	TDF+3TC+EFV	24	Masaka	2017							159.6	52		50	388	Test and treat era	No	No	Yes	No	No	0	No	No			No	No	No
1965.00	Masaka	1/1/1998			Secondary	Farmer	Male	TDF+3TC+EFV	19	Masaka	2017							168	58			326	Test and treat era	No	No	No	No	No	0	No	No			No	No	No
1966.00	Masaka	1/1/1995			Secondary	Business	Male	TDF+3TC+EFV	23	Masaka	2017							153	50				Test and treat era	No	No	No	No	No	0	No	No			No	No	No
1967.00	MASAKA CITY	1/1/1989			Secondary	Unemployed	Female	NONE	26	Masaka	2017							152	50		20	317	Test and treat era	No	No	No	No	No	0	No	No			No	No	No
1968.00	Bukomasimbi	1/1/1984			Secondary	Others	Male	TDF+3TC+EFV	33	Masaka	2017	1.17	8/19/2015	27.37	3/9/2017			165	63		20	844	Test and treat era	No	No	No	No	No	0	No	No			Yes	No	Yes
1969.00	Masaka	1/1/1992			Secondary		Female	TDF+3TC+EFV	24	Masaka	2017							152				488	Test and treat era	No	No	No	No	No	0	No	No			No	No	No
1970.00	Masaka	1/1/1979			Primary	Farmer	Female	TDF+3TC+EFV	36	Masaka	2017							154	56		839	305	Test and treat era	No	No	No	No	No	0	No	No			No	No	No
1971.00	Masaka	1/1/1988			Primary	Others	Female	TDF+3TC+EFV	28	Masaka	2017							165	55		34	620	Test and treat era	No	No	No	No	No	0	No	No			No	No	No
1972.00	Bukomasimbi	1/1/1988			Secondary	Others	Female	TDF+3TC+EFV	27	Masaka	2017							142	51		883		Test and treat era	No	No	No	No	No	0	No	No			No	No	No
1973.00	Masaka	12/21/1986			Secondary	House wife	Female	TDF+3TC+EFV	29	Masaka	2017							161	58		50		Test and treat era	No	No	No	No	No	0	No	No			No	No	No
1974.00	Lwengo	1/1/1984			Primary	Business	Female	TDF+3TC+EFV	33	Masaka	2017												Test and treat era	No	No	No	No	No	0	No	No			No	No	No
1975.00	Masaka	1/1/1999			Primary	Business	Male	TDF+3TC+EFV	19	Masaka	2017							166			50		Test and treat era	No	No	No	No	No	0	No	No			No	No	No
1976.00	Masaka	1/1/1990			Secondary	Business	Female	TDF+3TC+EFV	25	Masaka	2017			0.82	11/23/2015			163	57			327	Test and treat era	No	No	No	No	No	0	No	No			Yes	No	Yes
1977.00	Masaka	1/1/1995			Primary	Others	Female	TDF+3TC+EFV	21	Masaka	2017							149.6	44				Test and treat era	No	No	No	No	No	0	No	No			No	No	No
1978.00	MASAKA	1/1/1987			Secondary	House wife	Female	TDF+3TC+EFV	30	Masaka	2017							142.5	81		883	722	Test and treat era	No	No	No	No	No	0	No	No			No	No	No
1979.00	MASAKA	1/1/1984			Secondary	Civil servant	Female	AZT+3TC+LPV/r	31	Masaka	2017							166	65			75	Test and treat era	No	No	No	No	No	0	No	No			No	No	No
1980.00	Masaka	1/1/1981			Primary	House wife	Female	TDF+3TC+EFV	35	Masaka	2017							162.4	55		50	391	Test and treat era	No	No	No	No	No	0	No	No			No	No	No
1981.00	Masaka	1/1/1999			Primary	House wife	Female	TDF+3TC+EFV	18	Masaka	2017							153.3	50		21		Test and treat era	No	No	No	No	No	0	No	No			No	No	No
1982.00	Masaka	1/1/1996			Tertiary		Female	TDF+3TC+DTG	24	Masaka	2017							158.6	46			1039	Covid-19 era	No	No	No	No	No	0	No	No			No	No	No
1983.00	Lwengo	1/1/1987			Primary	Business	Female	TDF+3TC+EFV	28	Masaka	2017								55			138	Test and treat era	No	No	No	No	No	0	No	No			No	No	No
1984.00	Masaka	1/1/1964			Primary	Farmer	Female	TDF+3TC+EFV	54	Masaka	2017							157.1	42			75	Test and treat era	No	No	No	No	No	0	No	No			No	No	No
1985.00	Masaka	1/1/1974			None		Male	TDF+3TC+DTG	46	Masaka	2017							155.4	38		68	365	Covid-19 era	No	No	No	No	No	0	No	No			No	No	No
1986.00	Lwengo	10/27/1983			Secondary	Business	Female	TDF+3TC+EFV	31	Masaka	2017								80		400	283	Test and treat era	No	No	No	No	No	0	No	No			No	No	No
1987.00	MASAKA	1/1/1979			Primary	Farmer	Male	TDF+3TC+EFV	38	Masaka	2017							156	53			762	Test and treat era	No	No	No	No	No	0	No	No			No	No	No
1988.00	lwengo	1/1/1987			Secondary	House wife	Female	TDF+3TC+EFV	30	Masaka	2017							162.2	55			411	Test and treat era	No	No	No	No	No	0	No	No			No	No	No
1989.00	Masaka	11/8/1990			Secondary	House wife	Female	TDF+3TC+EFV	24	Masaka	2017							171.5	82				Test and treat era	No	No	No	No	No	0	No	No			No	No	No
1990.00	Kalangala	1/1/1986			None	Business	Male	TDF+3TC+EFV	30	Masaka	2017							162	50			41	Test and treat era	No	No	Yes	No	No	0	No	No			No	No	No
1991.00	Masaka	1/1/1975			Primary	Business	Male	TDF+3TC+EFV	40	Masaka	2017							162	57			410	Test and treat era	No	No	No	No	No	0	No	No			No	No	No
1992.00	BUKOMANSIMBI	1/1/1981			Secondary	House wife	Female	TDF+3TC+EFV	35	Masaka	2017							156	43			690	Test and treat era	No	No	Yes	Yes	No	0	No	No			No	No	No
1993.00	Masaka	1/1/1993			Primary	House wife	Female	TDF+3TC+EFV	25	Masaka	2017								40				Test and treat era	No	No	No	No	No	0	No	No			No	No	No
1994.00	Masaka	1/1/1990			Primary	Business	Male	TDF+3TC+EFV	26	Masaka	2017							157	49		50	556	Test and treat era	No	No	No	No	No	0	No	No			No	No	No
1995.00	MASAKA	1/1/1991					Male	TDF+3TC+EFV	25	Masaka	2017			1.1	10/6/2016			163	45		80	231	Test and treat era	No	No	Yes	No	No	0	No	No			Yes	No	Yes
1996.00	Masaka	1/1/1999			Primary	House wife	Female	TDF+3TC+EFV	18	Masaka	2017							166.4	62			615	Test and treat era	No	No	No	No	No	0	No	No			No	No	No
1997.00	Masaka	1/1/1994			Secondary	House wife	Female	TDF+3TC+EFV	24	Masaka	2017								65				Test and treat era	No	No	No	No	No	0	No	No			No	No	No
1998.00	Bukomansimbi	1/1/1992			Primary	House wife	Female	TDF+3TC+EFV	23	Masaka	2017			0.81	8/19/2015			156	50			281	Test and treat era	No	No	No	No	No	0	No	No			Yes	No	Yes
1999.00	Masaka	1/1/1993			Tertiary	Business	Female	TDF+3TC+EFV	24	Masaka	2017							149.2	46		52	676	Test and treat era	No	No	No	No	No	0	No	No			No	No	No
[truncated: 15,499 more rows]
